# Supplementary material for: Altered microvasculature in pancreatic islets from subjects with type 1 diabetes
Source: PLoS One. 2022 Oct 31;17(10):e0276942. doi: 10.1371/journal.pone.0276942 (PMC9621430; doi:10.1371/journal.pone.0276942)
Supplement: S1 File — Lists of the 347 DEGs that were downregulated, and the 126 DEGs that were upregulated in T1D, as well as the results from the overrepresentation analysis done with g:Profiler. (XLSX) [file pone.0276942.s003.xlsx]

## Sheet: DEGs_upregulated
	NCBI_NAME	ENTREZ_GENE_ID	Target	logFC	unshrunk,logFC	logCPM	PValue	FDR
CIDEC	cell_death-inducing_DFFA-like_effector_c	63924	AMPL8217311	4.75054	5.98202	-0.668968	0.00150588	0.0493318
RSPO3	R-spondin_3	84870	AMPL16030703	3.27446	4.47285	0.764181	0.00125597	0.044183
SLITRK6	SLIT_and_NTRK-like_family__member_6	84189	AMPL14542132	3.24642	3.27223	0.455575	0.00133952	0.0464214
TPD52L1	tumor_protein_D52-like_1	7164	AMPL7408682	2.78903	2.81047	3.56309	2.12372e-05	0.00294585
FGF10	fibroblast_growth_factor_10	LACRIMOAURICULODENTODIGITAL_SYNDROME__LADD	AMPL30010780	2.74462	2.75881	2.97499	9.77328e-07	0.000221293
FRMD4B	FERM_domain_containing_4B	23150	AMPL26057093	2.69618	2.70665	2.51773	0.000255665	0.0161995
ABCC4	ATP-binding_cassette__sub-family_C__CFTR_MRP__member_4	10257	AMPL27233725	2.65533	2.66909	2.04487	0.000103941	0.00887385
SYNDIG1	synapse_differentiation_inducing_1	79953	AMPL15335967	2.65515	2.66259	1.41595	0.000282909	0.0174238
RUNX1T1	runt-related_transcription_factor_1__translocated_to__1__cyclin_D-related	862	AMPL9486550	2.60976	2.61678	1.5567	0.000143789	0.0114119
CYP2E1	cytochrome_P450__family_2__subfamily_E__polypeptide_1	1571	AMPL2549655	2.57937	2.61391	3.10408	0.000298793	0.0179708
DMD	dystrophin	MUSCULAR_DYSTROPHY__BECKER_TYPE__BMD	AMPL28098161	2.51138	2.51885	1.88335	7.9625e-05	0.00729754
BACH2	BTB_and_CNC_homology_1__basic_leucine_zipper_transcription_factor_2	60468	AMPL11008939	2.48874	2.52024	1.23887	0.000169426	0.0127875
ARAP2	ArfGAP_with_RhoGAP_domain__ankyrin_repeat_and_PH_domain_2	101928667	AMPL24441283	2.4716	2.51672	2.77937	3.91309e-05	0.00436593
BCL9	B-cell_CLL_lymphoma_9	607	AMPL28542096	2.47138	2.47666	2.40176	0.00117227	0.0424691
PHIP	pleckstrin_homology_domain_interacting_protein	55023	AMPL30640003	2.32345	2.32646	3.97179	0.00100013	0.0387452
SCN9A	sodium_channel__voltage-gated__type_IX__alpha_subunit	GENERALIZED_EPILEPSY_WITH_FEBRILE_SEIZURES_PLUS__TYPE_7__GEFSP7	AMPL8286693	2.28076	2.29006	2.14693	0.000102974	0.00885747
PDK3	pyruvate_dehydrogenase_kinase__isozyme_3	5165	AMPL2282120	2.25255	2.25627	2.39809	0.000290235	0.0176631
VEGFC	vascular_endothelial_growth_factor_C	7424	AMPL26838692	2.24819	2.25391	1.77098	0.00021615	0.0145968
MAOB	monoamine_oxidase_B	4129	AMPL3163778	2.2404	2.24279	3.16194	1.43563e-06	0.000311329
SH3RF1	SH3_domain_containing_ring_finger_1	57630	AMPL37197297	2.1321	2.13672	2.56289	8.05472e-05	0.00730351
WEE1	WEE1_G2_checkpoint_kinase	7465	AMPL7120172	2.12519	2.12808	3.49792	1.84194e-07	5.78784e-05
N4BP2	NEDD4_binding_protein_2	55728	AMPL31873105	2.10706	2.10988	4.6244	0.000170967	0.0128146
EIF4B	eukaryotic_translation_initiation_factor_4B	1975	AMPL11924304	2.09588	2.0964	7.19376	0.00114328	0.041615
KIAA1244	KIAA1244	57221	AMPL30899847	2.06405	2.0647	4.62758	0.000190532	0.013519
ZNF587B	zinc_finger_protein_587B	100293516	AMPL8383374	2.03237	2.05766	1.0352	0.00073432	0.0319387
ALPK1	alpha-kinase_1	80216	AMPL2334293	1.99273	2.01372	3.05022	7.10802e-05	0.00671424
BTBD11	BTB__POZ__domain_containing_11	121551	AMPL694885	1.98738	1.98981	2.24708	0.00104251	0.0395183
FAP	fibroblast_activation_protein__alpha	2191	AMPL29509630	1.96851	1.96875	5.50462	0.000184424	0.0132073
GLS	glutaminase	2744	AMPL26489776	1.96106	1.96115	7.50578	5.03235e-08	2.15231e-05
FAM20C	family_with_sequence_similarity_20__member_C	56975	AMPL31491655	1.9589	1.96308	2.95894	0.00112477	0.0413321
ARHGEF38	Rho_guanine_nucleotide_exchange_factor__GEF__38	54848	AMPL7283252	1.9184	1.94191	3.09229	0.000163084	0.0124308
TLE3	transducin-like_enhancer_of_split_3__E_sp1__homolog__Drosophila	7090	AMPL30364155	1.91387	1.91737	3.35058	2.96241e-05	0.00367841
TMEM236	NA	,	AMPL3128241	1.90646	1.90831	2.57846	0.000709823	0.0313156
C2CD4B	C2_calcium-dependent_domain_containing_4B	388125	AMPL1894943	1.88207	1.88257	5.98779	0.000403705	0.0215081
RNF144A	ring_finger_protein_144A	9781	AMPL25063571	1.88044	1.88841	4.49154	6.80538e-06	0.00116425
LMO4	LIM_domain_only_4	8543	AMPL13094060	1.87996	1.89872	1.99961	0.00141496	0.0476913
FUS	fused_in_sarcoma	HISTIOCYTOMA__ANGIOMATOID_FIBROUS	AMPL29579635	1.85257	1.85384	4.81031	0.00126109	0.0442301
ABCA1	ATP-binding_cassette__sub-family_A__ABC1__member_1	HYPOALPHALIPOPROTEINEMIA__PRIMARY	AMPL28385508	1.85098	1.85279	3.5211	0.000455345	0.0233698
MYCL1	,	,	AMPL398466	1.8412	1.84834	5.13967	0.00038192	0.0206597
IRS1	insulin_receptor_substrate_1	3667	AMPL27263920	1.81721	1.81907	3.90627	3.57857e-05	0.0041988
DPP10	dipeptidyl-peptidase_10__non-functional	57628	AMPL8268557	1.79513	1.80303	3.61632	0.000189631	0.0135174
GPC6	glypican_6	10082	AMPL27360588	1.79039	1.79125	3.57628	0.000610442	0.0286554
KCNC4	potassium_voltage-gated_channel__Shaw-related_subfamily__member_4	3749	AMPL27763108	1.74318	1.74648	3.01467	0.000675436	0.0306157
KCTD12	potassium_channel_tetramerization_domain_containing_12	115207	AMPL34281392	1.72283	1.72325	5.15031	0.000136448	0.0109994
A1CF	APOBEC1_complementation_factor	29974	AMPL36593459	1.72064	1.72127	4.12181	9.31304e-06	0.00152546
LOC647859	,	,	AMPL19017739	1.71798	1.72053	4.78958	0.000192655	0.0136069
IL1R1	interleukin_1_receptor__type_I	3554	AMPL3361570	1.71568	1.71814	4.48844	0.000248209	0.0159237
YOD1	YOD1_deubiquitinase	55432	AMPL32617203	1.69814	1.70338	2.24341	0.000834423	0.0347233
IRF2BP2	interferon_regulatory_factor_2_binding_protein_2	359948	AMPL3323095	1.69724	1.69741	6.75231	1.05227e-07	3.85758e-05
CCDC141	coiled-coil_domain_containing_141	285025	AMPL16314403	1.68791	1.69461	3.68307	0.000763772	0.0329406
JUNB	jun_B_proto-oncogene	3726	AMPL9054216	1.68532	1.68571	6.07384	0.000450822	0.0232151
STK32B	serine_threonine_kinase_32B	55351	AMPL32173765	1.67911	1.68031	3.05714	0.00148144	0.0487386
QDPR	quinoid_dihydropteridine_reductase	5860	AMPL6009407	1.6653	1.66595	4.15467	0.000965504	0.0380201
FAM176A	,	,	AMPL4516505	1.65321	1.65392	4.4938	0.000794071	0.0336813
GATA6	GATA_binding_protein_6	ATRIOVENTRICULAR_SEPTAL_DEFECT_5__AVSD5	AMPL28828912	1.64226	1.64389	5.34071	4.67455e-05	0.00492973
H2AFJ	H2A_histone_family__member_J	55766	AMPL17881834	1.61813	1.62331	2.17017	0.00113318	0.0414433
ERBB3	v-erb-b2_avian_erythroblastic_leukemia_viral_oncogene_homolog_3	2065	AMPL7873729	1.60861	1.6116	4.62611	1.5501e-05	0.00227304
ASPH	aspartate_beta-hydroxylase	444	AMPL27252361	1.59893	1.60062	4.00895	0.000309513	0.0183131
ALDH1A1	aldehyde_dehydrogenase_1_family__member_A1	216	AMPL2584612	1.59561	1.59566	8.38361	0.000122792	0.0101647
FIGN	fidgetin	55137	AMPL33510271	1.59445	1.59937	2.52969	1.17201e-05	0.00187973
USP27X	ubiquitin_specific_peptidase_27__X-linked	389856	AMPL3731572	1.58046	1.58117	3.89786	0.000175895	0.0128965
FAM83B	family_with_sequence_similarity_83__member_B	222584	AMPL333163	1.57478	1.57928	2.21051	0.000773131	0.0330664
DPP4	dipeptidyl-peptidase_4	1803	AMPL8765894	1.56961	1.57002	4.45887	0.0010491	0.0395908
PRRG4	proline_rich_Gla__G-carboxyglutamic_acid__4__transmembrane	79056	AMPL34958725	1.5638	1.56829	2.40592	0.00030766	0.0182897
BCL11A	B-cell_CLL_lymphoma_11A__zinc_finger_protein	53335	AMPL36060596	1.56246	1.56538	3.56324	0.000298472	0.0179708
ITGB8	integrin__beta_8	3696	AMPL10468830	1.53823	1.53894	4.88002	4.37608e-05	0.00474496
DOPEY2	dopey_family_member_2	9980	AMPL28592502	1.53712	1.53871	2.7591	0.000150937	0.0117373
PHF16	Protein_Jade-3_Source_UniProtKB_TrEMBL_Acc_F2Z3N8	9767	AMPL3330350	1.53265	1.53587	4.17438	0.000116991	0.00984324
KLF15	Kruppel-like_factor_15	28999	AMPL24925880	1.52348	1.52882	4.45033	5.70786e-05	0.00563358
SYDE2	synapse_defective_1__Rho_GTPase__homolog_2__C,_elegans	84144	AMPL15464268	1.52164	1.52335	3.8517	2.50309e-05	0.00329402
MAOA	monoamine_oxidase_A	MONOAMINE_OXIDASE_A__MAOA	AMPL2979713	1.52013	1.52043	6.36574	2.10549e-05	0.00294585
TNFRSF1A	tumor_necrosis_factor_receptor_superfamily__member_1A	PERIODIC_FEVER__FAMILIAL__AUTOSOMAL_DOMINANT	AMPL1848482	1.51699	1.51754	5.23875	0.000173429	0.0128524
NCL	nucleolin	4691	AMPL28295585	1.49184	1.49206	7.86152	0.000414358	0.0219995
AOX1	aldehyde_oxidase_1	316	AMPL6719129	1.45937	1.46007	6.71505	0.000243868	0.0158432
PIK3CA	phosphatidylinositol-4_5-bisphosphate_3-kinase__catalytic_subunit_alpha	COLORECTAL_CANCER__CRC	AMPL27428910	1.45719	1.45888	3.90337	0.000466184	0.0236892
SVIL	supervillin	6840	AMPL35207621	1.43911	1.44676	3.77565	0.000263309	0.0165477
UNC93B1	unc-93_homolog_B1__C,_elegans	81622	AMPL15527476	1.43135	1.43288	4.17266	2.54847e-05	0.00332532
DIP2B	DIP2_disco-interacting_protein_2_homolog_B__Drosophila	57609	AMPL17506993	1.40454	1.40677	2.70165	0.00125182	0.044183
ARRDC4	arrestin_domain_containing_4	91947	AMPL21089735	1.39604	1.39634	5.46329	0.000118617	0.0099258
FAM46A	family_with_sequence_similarity_46__member_A	55603	AMPL33116636	1.39435	1.3945	5.63681	3.40327e-05	0.00414469
ZNF217	zinc_finger_protein_217	7764	AMPL13223601	1.39289	1.39902	2.43682	0.000365064	0.0205134
CPNE8	copine_VIII	144402	AMPL16783062	1.39037	1.39158	3.36972	0.000821678	0.0343859
SLC38A1	solute_carrier_family_38__member_1	81539	AMPL3039833	1.38397	1.3925	3.0116	0.00140823	0.0476539
ABHD15	abhydrolase_domain_containing_15	116236	AMPL20585213	1.3784	1.37882	4.40985	8.24676e-05	0.0073823
CNDP2	CNDP_dipeptidase_2__metallopeptidase_M20_family	55748	AMPL32537844	1.37653	1.37743	5.26008	0.00152447	0.0497091
BOC	BOC_cell_adhesion_associated__oncogene_regulated	91653	AMPL17362522	1.37329	1.37477	3.21986	0.000587185	0.0279904
PCDHB4	protocadherin_beta_4	56131	AMPL33910359	1.37271	1.37456	2.7251	0.00136685	0.0468716
SMAD1	SMAD_family_member_1	4086	AMPL29313313	1.36475	1.36656	3.58582	0.000311958	0.0183131
LOC730101	,	,	AMPL20148142	1.35315	1.35447	4.50849	0.000649995	0.0299075
MED13L	mediator_complex_subunit_13-like	23389	AMPL24939383	1.34318	1.34397	5.20102	0.000632557	0.0293358
GAB1	GRB2-associated_binding_protein_1	2549	AMPL22056256	1.32153	1.32239	4.37986	9.29048e-07	0.000215511
SOS1	son_of_sevenless_homolog_1__Drosophila	NOONAN_SYNDROME_4__NS4	AMPL29866301	1.32002	1.32222	3.03591	0.00120668	0.0430075
LPHN2	latrophilin_2	101927458	AMPL12112133	1.29422	1.29599	3.64429	0.000721103	0.031632
TNKS	tankyrase__TRF1-interacting_ankyrin-related_ADP-ribose_polymerase	8658	AMPL7683583	1.29144	1.29252	3.50199	0.000479916	0.0239911
RBM42	RNA_binding_motif_protein_42	79171	AMPL34952079	1.27375	1.27481	4.62251	0.00097016	0.0380208
ZNRF2P1	zinc_and_ring_finger_2_pseudogene_1	,	AMPL20708687	1.25782	1.25988	3.58936	0.000979237	0.0381704
ARHGEF28	Rho_guanine_nucleotide_exchange_factor__GEF__28	64283	AMPL4811807	1.2553	1.25566	6.10726	0.000327885	0.0189791
BCOR	BCL6_corepressor	54880	AMPL1804103	1.25309	1.2539	4.00538	0.00104462	0.0395183
CDO1	cysteine_dioxygenase_type_1	1036	AMPL7913167	1.25195	1.25291	4.03459	9.27442e-05	0.0082068
TGFBR2	transforming_growth_factor__beta_receptor_II__70_80kDa	ESOPHAGEAL_CANCER	AMPL2156918	1.25172	1.25575	3.90818	0.000846821	0.035103
MAP3K3	mitogen-activated_protein_kinase_kinase_kinase_3	4215	AMPL7474677	1.2435	1.24571	3.60831	0.00120409	0.0430075
ARHGAP12	Rho_GTPase_activating_protein_12	94134	AMPL31765426	1.20954	1.21033	4.27837	0.0010356	0.0395183
CTTNBP2	cortactin_binding_protein_2	83992	AMPL16626054	1.19498	1.19709	3.45396	0.000816621	0.0343539
MAP3K5	mitogen-activated_protein_kinase_kinase_kinase_5	4217	AMPL27107895	1.18237	1.18299	6.12795	4.85695e-05	0.00502702
STAT1	signal_transducer_and_activator_of_transcription_1__91kDa	CANDIDIASIS__FAMILIAL__7__CANDF7	AMPL12063649	1.17607	1.17641	5.39989	0.00124352	0.044015
ETV6	ets_variant_6	MYELOPROLIFERATIVE_DISORDER__CHRONIC__WITH_EOSINOPHILIA	AMPL7530464	1.16866	1.16941	4.98389	7.72051e-05	0.0071363
STAG2	stromal_antigen_2	10735	AMPL4144897	1.15639	1.15778	3.40763	0.00146235	0.0485502
PRUNE	prune_exopolyphosphatase	58497	AMPL36111181	1.15373	1.15404	4.55116	0.000949462	0.0375806
STK17A	serine_threonine_kinase_17a	9263	AMPL30257650	1.14494	1.15364	3.2291	0.00143255	0.0479499
SPATS2L	spermatogenesis_associated__serine-rich_2-like	26010	AMPL5633865	1.14099	1.1419	4.55754	0.000214946	0.0145794
PPP2R3A	protein_phosphatase_2__regulatory_subunit_Bpp__alpha	5523	AMPL7472736	1.13978	1.14293	3.06335	0.000307149	0.0182897
TMEM56	transmembrane_protein_56	148534	AMPL34726977	1.13753	1.1385	4.14136	0.00138724	0.0472066
KLF9	Kruppel-like_factor_9	687	AMPL7562179	1.12196	1.12234	5.77584	0.000876463	0.0356562
ATP2B4	ATPase__Ca_transporting__plasma_membrane_4	493	AMPL7734590	1.11917	1.11936	5.59247	4.56898e-05	0.00485163
FXYD6	FXYD_domain_containing_ion_transport_regulator_6	SCHIZOPHRENIA__SCZD	AMPL9088949	1.11096	1.11105	6.27419	0.00112751	0.041334
SLC40A1	solute_carrier_family_40__iron-regulated_transporter__member_1	30061	AMPL24828348	1.04046	1.04073	5.94649	0.00138682	0.0472066
SERINC5	serine_incorporator_5	256987	AMPL9067286	1.03957	1.04006	5.17167	0.000676784	0.0306157
RAF1	v-raf-1_murine_leukemia_viral_oncogene_homolog_1	NOONAN_SYNDROME_5__NS5	AMPL7972359	1.03236	1.03441	3.86935	0.000938343	0.0372363
ELF3	E74-like_factor_3__ets_domain_transcription_factor__epithelial-specific	1999	AMPL27699187	1.00518	1.00586	5.83886	0.000563701	0.0272078
NRP1	neuropilin_1	8829	AMPL29210761	1.00462	1.00526	4.72535	0.000446126	0.0230647
SSBP3	single_stranded_DNA_binding_protein_3	23648	AMPL35513941	0.960756	0.961059	5.45459	0.000430027	0.0226751
SLC38A2	solute_carrier_family_38__member_2	54407	AMPL33572362	0.948774	0.94911	6.40153	0.000478886	0.0239911
ITGB1	integrin__beta_1__fibronectin_receptor__beta_polypeptide__antigen_CD29_includes_MDF2__MSK12	3688	AMPL7498658	0.94656	0.946606	7.58667	0.000171449	0.0128146
MKL2	MKL_myocardin-like_2	57496	AMPL24426702	0.924076	0.92459	4.78862	0.00119596	0.0429797
MYO10	myosin_X	4651	AMPL12051348	0.884236	0.884421	6.16181	0.000492624	0.0244675
ZCCHC8	zinc_finger__CCHC_domain_containing_8	55596	AMPL31760494	0.850542	0.851327	3.79273	0.00067166	0.0306157

## Sheet: DEGs_downregulated
	NCBI_NAME	ENTREZ_GENE_ID	Target	logFC	unshrunk,logFC	logCPM	PValue	FDR
INS	insulin	DIABETES_MELLITUS__PERMANENT_NEONATAL__PNDM	AMPL3865511	-13.6947	-13.6983	13.6169	2.09309e-10	2.17296e-07
IAPP	islet_amyloid_polypeptide	3375	AMPL4837769	-10.8094	-10.8296	8.18584	2.11693e-10	2.17296e-07
HAPLN4	hyaluronan_and_proteoglycan_link_protein_4	404037	AMPL37426426	-9.53336	-1.44269e+08	0.853186	1.17646e-09	8.23358e-07
ARHGEF35	Rho_guanine_nucleotide_exchange_factor__GEF__35	445328	AMPL3277331	-8.60067	-1.44269e+08	0.807471	0.000272619	0.0170631
HHATL	hedgehog_acyltransferase-like	57467	AMPL32570873	-8.45778	-1.44269e+08	0.160512	1.10182e-07	3.94527e-05
ZNF385D	zinc_finger_protein_385D	79750	AMPL15449421	-8.3017	-8.73164	1.855	1.72855e-09	1.13357e-06
SLCO1A2	solute_carrier_organic_anion_transporter_family__member_1A2	6579	AMPL37076062	-8.04404	-1.44269e+08	-0.162636	3.86903e-05	0.00434828
MAFA	v-maf_avian_musculoaponeurotic_fibrosarcoma_oncogene_homolog_A	389692	AMPL21909333	-7.98722	-8.17543	2.25167	3.14103e-12	9.08433e-09
ADCYAP1	adenylate_cyclase_activating_polypeptide_1__pituitary	116	AMPL1164370	-7.86773	-7.89565	4.62053	1.9244e-12	7.4075e-09
NRG3	neuregulin_3	10718	AMPL441432	-7.39274	-1.44269e+08	-0.711537	1.1759e-07	4.02339e-05
CSNK1G1	casein_kinase_1__gamma_1	53944	AMPL36534149	-7.15566	-1.44269e+08	0.447436	0.000446404	0.0230647
RGS16	regulator_of_G-protein_signaling_16	6004	AMPL10633967	-7.08976	-7.11661	4.09878	5.9532e-12	1.30945e-08
DLK1	delta-like_1_homolog__Drosophila	8788	AMPL30120840	-6.88122	-6.89189	5.12695	5.86482e-08	2.32205e-05
LRFN2	leucine_rich_repeat_and_fibronectin_type_III_domain_containing_2	57497	AMPL32565407	-6.44921	-6.65773	0.643085	1.8032e-07	5.78413e-05
WSCD2	WSC_domain_containing_2	9671	AMPL24232577	-6.3894	-6.49034	1.5584	5.88166e-08	2.32205e-05
PLCH2	phospholipase_C__eta_2	9651	AMPL24823528	-6.01293	-6.02981	3.63653	6.40444e-10	5.31975e-07
ASB9	ankyrin_repeat_and_SOCS_box_containing_9	140462	AMPL186587	-5.87875	-5.88721	4.50605	5.15865e-10	4.67222e-07
LHX6	LIM_homeobox_6	26468	AMPL24241321	-5.61925	-1.44269e+08	-0.392678	5.69905e-05	0.00563358
GABRA2	gamma-aminobutyric_acid__GABA__A_receptor__alpha_2	2555	AMPL3746076	-5.5276	-6.0626	-0.783027	1.48784e-06	0.00031817
ACPP	acid_phosphatase__prostate	55	AMPL5134608	-5.42172	-5.44079	2.97364	2.42479e-10	2.3334e-07
DKK4	dickkopf_WNT_signaling_pathway_inhibitor_4	27121	AMPL26023436	-5.35291	-5.78472	-0.609662	6.40455e-05	0.00616318
PTGS2	prostaglandin-endoperoxide_synthase_2__prostaglandin_G_H_synthase_and_cyclooxygenase	5743	AMPL4233520	-5.25602	-5.43469	0.29597	1.6919e-05	0.00245757
COMP	cartilage_oligomeric_matrix_protein	PSEUDOACHONDROPLASIA__PSACH	AMPL1649342	-5.21423	-5.29548	1.15966	2.63322e-05	0.00340703
P2RX5	purinergic_receptor_P2X__ligand-gated_ion_channel__5	5026	AMPL11356827	-5.09648	-5.51473	-0.403917	0.000145009	0.0114498
HSD17B13	hydroxysteroid__17-beta__dehydrogenase_13	345275	AMPL18159565	-5.03914	-5.08323	1.64345	7.41306e-05	0.00695968
KCNG3	potassium_voltage-gated_channel__subfamily_G__member_3	170850	AMPL17778870	-4.90639	-4.98788	0.67038	3.21591e-05	0.00396123
IGSF11	immunoglobulin_superfamily__member_11	152404	AMPL894381	-4.85707	-4.89539	2.20233	6.91011e-10	5.31975e-07
RSPO1	R-spondin_1	284654	AMPL8525080	-4.76111	-1.44269e+08	-0.868975	0.000726226	0.0316762
TNFAIP8	tumor_necrosis_factor__alpha-induced_protein_8	25816	AMPL25077854	-4.74095	-4.77989	1.85132	6.59036e-09	3.75821e-06
PREX1	phosphatidylinositol-3_4_5-trisphosphate-dependent_Rac_exchange_factor_1	57580	AMPL36351042	-4.71219	-5.1343	-0.24496	0.000739384	0.0320684
TM6SF2	transmembrane_6_superfamily_member_2	53345	AMPL6361437	-4.69771	-4.92318	0.0478511	0.000181434	0.0130539
DGKG	diacylglycerol_kinase__gamma_90kDa	1608	AMPL11633301	-4.63071	-4.64376	2.65165	2.64273e-08	1.2412e-05
SYT16	synaptotagmin_XVI	83851	AMPL14160863	-4.61903	-4.62078	5.37107	4.81766e-08	2.11936e-05
UNC5A	unc-5_homolog_A__C,_elegans	90249	AMPL15759344	-4.57842	-4.60166	1.82525	3.95557e-06	0.000716517
KLHL1	kelch-like_family_member_1	57626	AMPL34929600	-4.55954	-4.63191	0.404304	0.000160967	0.0123304
NTNG2	netrin_G2	84628	AMPL14918957	-4.44914	-4.53234	0.188814	3.6175e-05	0.0041988
SLC45A3	solute_carrier_family_45__member_3	85414	AMPL16219353	-4.43104	-4.52478	0.168257	0.00027841	0.0172156
TNFRSF11A	tumor_necrosis_factor_receptor_superfamily__member_11a__NFKB_activator	OSTEOPETROSIS__AUTOSOMAL_RECESSIVE_7__OPTB7	AMPL30240646	-4.37032	-4.40315	1.71039	3.82372e-09	2.35495e-06
TMEM108	transmembrane_protein_108	66000	AMPL5270492	-4.32737	-4.40111	0.320734	0.000132718	0.0107551
PRUNE2	prune_homolog_2__Drosophila	158471	AMPL25187384	-4.21514	-4.23046	2.18602	3.84622e-06	0.000705003
CD22	CD22_molecule	933	AMPL7718331	-4.19336	-4.92179	-0.662313	0.000874504	0.0356562
IFLTD1	intermediate_filament_tail_domain_containing_1	160492	AMPL3198672	-4.18571	-4.20949	1.38815	9.89671e-08	3.71658e-05
CIT	citron__rho-interacting__serine_threonine_kinase_21	100302274	AMPL6836662	-4.08199	-4.17729	0.325029	0.000771447	0.0330664
NEFM	neurofilament__medium_polypeptide	4741	AMPL28818087	-4.03984	-4.0497	3.04875	6.19208e-07	0.000164378
LOC729911	,	,	AMPL37743530	-4.01743	-4.12904	-0.411347	0.000821849	0.0343859
GLRA1	glycine_receptor__alpha_1	2741	AMPL7381473	-4.01214	-4.01849	2.9562	2.33586e-06	0.000455256
DACH2	dachshund_homolog_2__Drosophila	117154	AMPL15679912	-3.98045	-4.00618	1.44796	0.000672434	0.0306157
LRRTM3	leucine_rich_repeat_transmembrane_neuronal_3	347731	AMPL16386035	-3.97638	-3.97945	3.96067	1.15783e-07	4.02339e-05
SSTR5-AS1	SSTR5_antisense_RNA_1	146336	AMPL19243013	-3.96154	-3.97388	2.17172	8.80443e-06	0.00145765
SLC18A2	solute_carrier_family_18__vesicular_monoamine_transporter__member_2	6571	AMPL11226468	-3.90414	-3.90653	4.23029	3.07161e-07	9.09493e-05
BEND6	BEN_domain_containing_6	221336	AMPL34531721	-3.88687	-3.99162	-0.333297	0.000369046	0.0205134
RXRG	retinoid_X_receptor__gamma	6258	AMPL13494817	-3.84724	-3.85174	3.2704	2.66024e-08	1.2412e-05
EPHA8	EPH_receptor_A8	2046	AMPL32573555	-3.80287	-3.88808	-0.154123	0.00100924	0.0388481
SLC6A17	solute_carrier_family_6__neutral_amino_acid_transporter__member_17	101928619	AMPL121069	-3.72397	-3.72814	3.20807	2.6504e-08	1.2412e-05
CTNNA3	catenin__cadherin-associated_protein__alpha_3	29119	AMPL13278895	-3.68647	-3.78849	-0.35949	0.00147121	0.0485502
RASD1	RAS__dexamethasone-induced_1	51655	AMPL32269274	-3.68346	-3.68392	6.41064	1.76694e-09	1.13357e-06
G6PC2	glucose-6-phosphatase__catalytic__2	57818	AMPL36802797	-3.67342	-3.67391	6.23353	1.40939e-05	0.00214856
NPTX2	neuronal_pentraxin_II	4885	AMPL9249892	-3.67261	-3.67397	5.07844	4.80571e-11	7.39936e-08
ITGA10	integrin__alpha_10	8515	AMPL8041943	-3.67201	-3.76054	0.205077	0.000592987	0.0280566
PPM1E	protein_phosphatase__Mg2_Mn2_dependent__1E	22843	AMPL24979232	-3.6152	-3.62918	1.66082	3.57078e-05	0.0041988
LOC154761	,	,	AMPL19860398	-3.6139	-3.62008	2.60386	3.41749e-06	0.000633966
TFF3	trefoil_factor_3__intestinal	7033	AMPL8796282	-3.61227	-3.61872	2.73597	3.41869e-05	0.00414469
SOGA2	SOGA_family_member_2	23255	AMPL24770823	-3.59879	-3.60089	5.6456	5.39811e-08	2.24635e-05
KCNF1	potassium_voltage-gated_channel__subfamily_F__member_1	3754	AMPL11950931	-3.59331	-3.59981	2.63084	3.59982e-05	0.0041988
B3GNT3	UDP-GlcNAc_betaGal_beta-1_3-N-acetylglucosaminyltransferase_3	10331	AMPL24577547	-3.59175	-3.60684	1.9644	0.000197534	0.0138878
PCDH7	protocadherin_7	5099	AMPL8597180	-3.59023	-3.6092	1.33427	7.53867e-05	0.00703472
APOBEC2	apolipoprotein_B_mRNA_editing_enzyme__catalytic_polypeptide-like_2	10930	AMPL12408804	-3.54648	-3.55391	3.31109	8.38567e-10	6.1483e-07
ENTPD3	ectonucleoside_triphosphate_diphosphohydrolase_3	956	AMPL11990836	-3.53999	-3.54098	5.6368	6.60975e-11	9.25185e-08
CD38	CD38_molecule	952	AMPL10753783	-3.52329	-3.85878	-0.601179	0.000584764	0.0279904
SIX2	SIX_homeobox_2	10736	AMPL31338933	-3.51427	-3.52325	2.76457	1.36066e-06	0.000299287
BMP5	bone_morphogenetic_protein_5	653	AMPL37404936	-3.39462	-3.39604	4.42092	8.59152e-07	0.000213361
ST8SIA5	ST8_alpha-N-acetyl-neuraminide_alpha-2_8-sialyltransferase_5	29906	AMPL12981986	-3.38423	-3.42909	-0.0327379	0.000617792	0.0288247
ADAMTSL1	ADAMTS-like_1	92949	AMPL2275530	-3.36874	-3.38152	1.68347	4.51105e-05	0.00482338
MEG3	maternally_expressed_3__non-protein_coding	55384	AMPL20432160	-3.36179	-3.42511	1.40247	5.20707e-05	0.00530949
CHST8	carbohydrate__N-acetylgalactosamine_4-0__sulfotransferase_8	64377	AMPL1780082	-3.34164	-3.35411	1.48359	5.63792e-05	0.00563358
ARL4C	ADP-ribosylation_factor-like_4C	10123	AMPL28078998	-3.332	-3.34605	2.39602	8.72204e-09	4.79619e-06
SCD5	stearoyl-CoA_desaturase_5	79966	AMPL3092786	-3.3176	-3.31829	5.94814	1.144e-10	1.35494e-07
ANKRD23	ankyrin_repeat_domain_23	200539	AMPL36017673	-3.30702	-3.31568	2.82721	2.46638e-05	0.00329402
LINC00239	,	,	AMPL19408360	-3.29263	-3.36788	0.175551	0.00119752	0.0429797
PFKFB2	6-phosphofructo-2-kinase_fructose-2_6-biphosphatase_2	5208	AMPL29825451	-3.22182	-3.22242	5.64364	1.727e-12	7.4075e-09
EDARADD	EDAR-associated_death_domain	ECTODERMAL_DYSPLASIA_11B__HYPOHIDROTIC_HAIR_TOOTH_TYPE__AUTOSOMAL	AMPL35609365	-3.17111	-3.18105	1.71081	1.45355e-05	0.00219414
SFTPA1	surfactant_protein_A1	RESPIRATORY_DISTRESS_SYNDROME_IN_PREMATURE_INFANTS	AMPL5372196	-3.16081	-3.25852	-0.0488661	0.00130602	0.0457017
GLP1R	glucagon-like_peptide_1_receptor	2740	AMPL8582793	-3.12793	-3.13015	4.01563	7.99024e-11	1.02521e-07
PSMA6	proteasome__prosome__macropain__subunit__alpha_type__6	5687	AMPL11246560	-3.11588	-3.11737	5.71137	8.24677e-05	0.0073823
TFCP2L1	transcription_factor_CP2-like_1	29842	AMPL26664927	-3.10549	-3.10877	3.59349	4.143e-08	1.87617e-05
TUBB2B	tubulin__beta_2B_class_IIb	347733	AMPL15892862	-3.0874	-3.09958	2.69254	0.000378807	0.0206107
SLC8A1-AS1	SLC8A1_antisense_RNA_1	100128590	AMPL37672611	-3.06085	-3.10974	-0.407103	0.00100744	0.0388481
GREB1	growth_regulation_by_estrogen_in_breast_cancer_1	9687	AMPL25745982	-3.03194	-3.03534	4.10862	8.79822e-07	0.000214452
CRLF1	cytokine_receptor-like_factor_1	9244	AMPL28356714	-3.01714	-3.0356	1.41318	5.613e-05	0.00563358
NTN1	netrin_1	9423	AMPL27652722	-2.98783	-3.00525	1.32834	0.000254486	0.0161914
TSHZ3	teashirt_zinc_finger_homeobox_3	57616	AMPL35142931	-2.97087	-2.99039	1.03393	2.4901e-05	0.00329402
GINS2	GINS_complex_subunit_2__Psf2_homolog	51659	AMPL31038532	-2.95972	-2.97203	1.70318	1.0193e-05	0.00165202
SCN1B	sodium_channel__voltage-gated__type_I__beta_subunit	GENERALIZED_EPILEPSY_WITH_FEBRILE_SEIZURES_PLUS__TYPE_1__GEFSP1	AMPL22117351	-2.92822	-2.93216	3.46257	1.9245e-06	0.000395087
HOPX	HOP_homeobox	84525	AMPL35011657	-2.91062	-2.93051	0.591268	0.000474443	0.0238725
MRO	maestro	83876	AMPL5510897	-2.90974	-2.9159	2.53193	0.000104317	0.00887385
SLCO5A1	solute_carrier_organic_anion_transporter_family__member_5A1	81796	AMPL14560192	-2.90526	-2.91268	1.73918	2.77544e-05	0.00354818
KIF26A	kinesin_family_member_26A	26153	AMPL31057460	-2.86383	-2.9588	1.1347	0.00104295	0.0395183
MEG8	maternally_expressed_8__non-protein_coding	692215	AMPL20181849	-2.86045	-2.86877	3.26318	4.83101e-07	0.000135242
LOXL1	lysyl_oxidase-like_1	4016	AMPL28054225	-2.85576	-2.87574	1.22791	0.000888685	0.0360081
CYP2J2	cytochrome_P450__family_2__subfamily_J__polypeptide_2	1573	AMPL4766904	-2.82476	-2.87494	0.436867	0.00122528	0.0435695
ZNF547	zinc_finger_protein_547	284306	AMPL15592125	-2.8187	-2.8304	1.43601	0.000368887	0.0205134
DYNLRB1	dynein__light_chain__roadblock-type_1	83658	AMPL26512714	-2.7737	-2.77508	4.65774	0.000274128	0.0170881
TGFBR3	transforming_growth_factor__beta_receptor_III	7049	AMPL8430938	-2.77287	-2.77429	4.91486	3.54004e-12	9.08433e-09
VAV3	vav_3_guanine_nucleotide_exchange_factor	10451	AMPL26868824	-2.76435	-2.78272	1.3791	1.99604e-05	0.00281954
CABLES1	Cdk5_and_Abl_enzyme_substrate_1	91768	AMPL2348373	-2.76102	-2.77517	1.89587	1.80439e-06	0.000375435
SGPP2	sphingosine-1-phosphate_phosphatase_2	130367	AMPL34484543	-2.75949	-2.76148	3.38307	8.06389e-05	0.00730351
C2orf54	chromosome_2_open_reading_frame_54	79919	AMPL1614872	-2.72301	-2.72987	1.62895	0.00131995	0.0460844
GSN	gelsolin	2934	AMPL3891520	-2.69697	-2.69737	6.99717	1.97509e-11	3.8013e-08
TSPAN13	tetraspanin_13	27075	AMPL26260635	-2.67697	-2.67724	7.2531	8.29477e-14	6.38573e-10
RASSF6	Ras_association__RalGDS_AF-6__domain_family_member_6	166824	AMPL21333044	-2.67021	-2.67382	4.50785	8.91401e-07	0.000214452
BAG3	BCL2-associated_athanogene_3	MYOPATHY__MYOFIBRILLAR__6__MFM6	AMPL27594140	-2.65118	-2.6521	5.10275	6.63118e-10	5.31975e-07
PIGA	phosphatidylinositol_glycan_anchor_biosynthesis__class_A	PAROXYSMAL_NOCTURNAL_HEMOGLOBINURIA_1__PNH1	AMPL7058780	-2.64786	-2.65526	2.52202	8.07276e-07	0.000203764
IER3	immediate_early_response_3	8870	AMPL27272963	-2.6243	-2.62662	4.56773	3.62695e-05	0.0041988
HADH	hydroxyacyl-CoA_dehydrogenase	HYPERINSULINEMIC_HYPOGLYCEMIA__FAMILIAL__4__HHF4	AMPL27963651	-2.60239	-2.60267	6.43894	1.07076e-14	1.64866e-10
WLS	wntless_Wnt_ligand_secretion_mediator	79971	AMPL14958512	-2.59102	-2.59204	6.08557	3.02563e-11	5.17619e-08
TSPAN1	tetraspanin_1	10103	AMPL28367558	-2.58877	-2.59304	2.38589	4.86476e-05	0.00502702
ADAMTS5	ADAM_metallopeptidase_with_thrombospondin_type_1_motif__5	11096	AMPL13016703	-2.5739	-2.59335	1.32282	0.000696841	0.0311897
PIR	pirin__iron-binding_nuclear_protein	8544	AMPL890558	-2.55206	-2.55652	2.62704	4.03608e-07	0.000117252
C1QL1	complement_component_1__q_subcomponent-like_1	10882	AMPL13265516	-2.54611	-2.54842	2.9441	1.34614e-05	0.00207266
DFNA5	deafness__autosomal_dominant_5	1687	AMPL4277522	-2.54511	-2.65127	0.840757	0.00113891	0.041554
FLJ46906	,	,	AMPL37888312	-2.53491	-2.65826	0.827499	0.00111497	0.0411775
LRRC10B	leucine_rich_repeat_containing_10B	390205	AMPL3877241	-2.5191	-2.52054	3.59489	0.000173921	0.0128524
GPD1	glycerol-3-phosphate_dehydrogenase_1__soluble	2819	AMPL29889229	-2.51337	-2.51576	2.82701	0.0002073	0.0142491
FAM115C	family_with_sequence_similarity_115__member_C	101928422	AMPL4545525	-2.50638	-2.50874	2.80908	0.00142542	0.0478392
SLC17A6	solute_carrier_family_17__vesicular_glutamate_transporter__member_6	57084	AMPL30767745	-2.50439	-2.50705	2.6408	0.000862422	0.0353157
CDH22	cadherin_22__type_2	64405	AMPL35210989	-2.49622	-2.4976	3.70388	0.000211075	0.0143802
ECM1	extracellular_matrix_protein_1	1893	AMPL29395315	-2.4805	-2.48782	2.6953	6.59469e-05	0.0062678
CDKN1C	cyclin-dependent_kinase_inhibitor_1C__p57__Kip2	INTRAUTERINE_GROWTH_RETARDATION__METAPHYSEAL_DYSPLASIA__ADRENAL_HYPOPLASIA	AMPL3599308	-2.46596	-2.46677	4.88118	4.8911e-06	0.000855776
GTF2H2C	general_transcription_factor_IIH__polypeptide_2C	728340	AMPL3446700	-2.45437	-2.47557	0.909629	0.000545196	0.0266488
DAPL1	death_associated_protein-like_1	92196	AMPL603472	-2.45222	-2.45816	2.88188	0.000147582	0.0115935
SULF2	sulfatase_2	55959	AMPL32606635	-2.4349	-2.44442	2.66702	0.000344701	0.0198036
KCNJ16	potassium_inwardly-rectifying_channel__subfamily_J__member_16	3773	AMPL18607687	-2.41997	-2.42243	5.99537	9.97267e-07	0.000222535
OLFM1	olfactomedin_1	10439	AMPL24420170	-2.41266	-2.41798	2.93313	6.21988e-06	0.00107604
GYLTL1B	glycosyltransferase-like_1B	120071	AMPL34964123	-2.40449	-2.40852	3.65085	2.36966e-08	1.21619e-05
NDUFA8	NADH_dehydrogenase__ubiquinone__1_alpha_subcomplex__8__19kDa	4702	AMPL25528650	-2.38469	-2.38662	4.14791	0.000102666	0.00885747
NAT8L	N-acetyltransferase_8-like__GCN5-related__putative	339983	AMPL17339479	-2.38208	-2.38665	2.59923	4.7835e-05	0.00501031
DOCK10	dedicator_of_cytokinesis_10	55619	AMPL25657488	-2.37054	-2.38502	1.21528	0.000706355	0.0312522
TUBB2A	tubulin__beta_2A_class_IIa	7280	AMPL2876291	-2.34788	-2.35129	4.34968	9.37794e-07	0.000215511
PCSK9	proprotein_convertase_subtilisin_kexin_type_9	255738	AMPL18387102	-2.34357	-2.37875	0.858073	0.0014496	0.0483105
PTGFR	prostaglandin_F_receptor__FP	5737	AMPL6054079	-2.31751	-2.32898	1.87652	0.000972642	0.0380208
PDX1	pancreatic_and_duodenal_homeobox_1	MATURITY-ONSET_DIABETES_OF_THE_YOUNG__TYPE_4__MODY4	AMPL2475079	-2.31171	-2.31325	4.34219	1.23386e-07	4.12994e-05
ABRACL	ABRA_C-terminal_like	58527	AMPL36800385	-2.30772	-2.31127	3.44346	4.63125e-07	0.000132051
GUSBP11	glucuronidase__beta_pseudogene_11	91316	AMPL18792790	-2.30357	-2.30984	2.47515	0.000383754	0.0206597
GNG12-AS1	GNG12_antisense_RNA_1	100289178	AMPL37468282	-2.29081	-2.36901	-0.0142348	0.00133524	0.0464214
C15orf59	chromosome_15_open_reading_frame_59	388135	AMPL1502730	-2.28553	-2.28782	2.88335	0.000247647	0.0159237
PCDHGB7	protocadherin_gamma_subfamily_B__7	56099	AMPL33793387	-2.27368	-2.28319	2.08198	2.16713e-05	0.00297923
LRRC28	leucine_rich_repeat_containing_28	123355	AMPL34416621	-2.22668	-2.23486	2.75477	0.000178712	0.012965
CACNA1D	calcium_channel__voltage-dependent__L_type__alpha_1D_subunit	776	AMPL4960291	-2.21742	-2.21977	2.664	0.000383376	0.0206597
CHD8	chromodomain_helicase_DNA_binding_protein_8	57680	AMPL10542979	-2.21207	-2.21449	3.37299	0.000201596	0.0140722
HIST3H2A	histone_cluster_3__H2a	92815	AMPL17828285	-2.19619	-2.20883	1.22515	0.000678052	0.0306157
UCHL1	ubiquitin_carboxyl-terminal_esterase_L1__ubiquitin_thiolesterase	7345	AMPL30281465	-2.19391	-2.1942	5.63429	0.00111104	0.0411775
C8orf47	chromosome_8_open_reading_frame_47	203111	AMPL17223760	-2.18205	-2.18329	6.05801	1.71863e-07	5.63015e-05
EPDR1	ependymin_related_1	54749	AMPL32340755	-2.16823	-2.17147	3.81821	1.44206e-08	7.65634e-06
TEC	tec_protein_tyrosine_kinase	7006	AMPL8249664	-2.1645	-2.18444	1.06688	0.000431635	0.0226821
SRD5A1	steroid-5-alpha-reductase__alpha_polypeptide_1__3-oxo-5_alpha-steroid_delta_4-dehydrogenase_alpha_1	6715	AMPL5562052	-2.13548	-2.13639	4.4014	2.97275e-06	0.00056508
THBD	thrombomodulin	THROMBOPHILIA_DUE_TO_THROMBOMODULIN_DEFECT__THPH12	AMPL3672589	-2.13282	-2.13478	4.28679	1.56744e-06	0.000330601
DHX16	DEAH__Asp-Glu-Ala-His__box_polypeptide_16	8449	AMPL10725940	-2.12991	-2.13462	2.58406	0.00111522	0.0411775
KIAA1024	KIAA1024	23251	AMPL25110802	-2.12518	-2.13119	2.62405	0.000139442	0.0111823
PLD6	phospholipase_D_family__member_6	201164	AMPL15707482	-2.11112	-2.12183	1.71415	6.36945e-05	0.00616318
SLC27A2	solute_carrier_family_27__fatty_acid_transporter__member_2	11001	AMPL7706296	-2.09022	-2.11209	2.22746	0.00103955	0.0395183
CYS1	cystin_1	192668	AMPL3556964	-2.08721	-2.09331	4.13648	9.36402e-05	0.00823873
ST6GAL1	ST6_beta-galactosamide_alpha-2_6-sialyltranferase_1	6480	AMPL8116702	-2.08434	-2.08754	3.37134	1.48506e-05	0.00221994
CDKN1A	cyclin-dependent_kinase_inhibitor_1A__p21__Cip1	1026	AMPL18336733	-2.08363	-2.08431	6.05788	2.304e-06	0.000455256
SLC4A7	solute_carrier_family_4__sodium_bicarbonate_cotransporter__member_7	9497	AMPL7243404	-2.08148	-2.08404	3.04898	1.51733e-05	0.00224638
TUBA1C	tubulin__alpha_1c	84790	AMPL16882870	-2.07879	-2.08056	5.24308	7.8019e-07	0.00020021
LPIN3	lipin_3	64900	AMPL35495876	-2.07826	-2.08527	2.25693	3.78255e-05	0.00431407
PITPNM1	phosphatidylinositol_transfer_protein__membrane-associated_1	9600	AMPL28339230	-2.07375	-2.07646	2.90225	2.7884e-05	0.00354818
EEF1A2	eukaryotic_translation_elongation_factor_1_alpha_2	1917	AMPL7360493	-2.06157	-2.06168	6.7796	0.000433106	0.0226821
IL20RA	interleukin_20_receptor__alpha	53832	AMPL26345788	-2.04436	-2.04807	2.77255	0.000202899	0.0140722
NPL	N-acetylneuraminate_pyruvate_lyase__dihydrodipicolinate_synthase	80896	AMPL14282641	-2.04424	-2.05856	1.57771	0.00134736	0.0465142
DNAJB9	DnaJ__Hsp40__homolog__subfamily_B__member_9	4189	AMPL12546261	-2.04394	-2.04438	6.42777	3.49869e-05	0.0041988
E2F3	E2F_transcription_factor_3	1871	AMPL10340053	-2.04355	-2.0606	1.24329	0.000373916	0.0206107
TMEM150C	transmembrane_protein_150C	441027	AMPL4680353	-2.03928	-2.0452	1.64126	0.000420077	0.0222265
NELF	,	,	AMPL1957250	-2.01407	-2.01469	5.48439	2.07261e-07	6.3824e-05
ITPR3	inositol_1_4_5-trisphosphate_receptor__type_3	3710	AMPL8025226	-2.01381	-2.01685	3.09344	0.000703944	0.0312353
PRR15L	proline_rich_15-like	79170	AMPL34840779	-2.00242	-2.00292	7.04514	5.26204e-09	3.11614e-06
CAB39L	calcium_binding_protein_39-like	81617	AMPL15478945	-1.9919	-2.00031	2.89331	0.000724711	0.0316762
SSPN	sarcospan	8082	AMPL28710705	-1.98418	-2.00057	1.76747	0.000376209	0.0206107
SWT1	SWT1_RNA_endoribonuclease_homolog__S,_cerevisiae	54823	AMPL4172263	-1.98366	-2.02309	1.66748	0.000892793	0.0360096
ZNF284	zinc_finger_protein_284	342909	AMPL4313617	-1.96765	-1.97073	2.99218	0.00102684	0.039329
CCDC88C	coiled-coil_domain_containing_88C	440193	AMPL5274224	-1.96112	-1.97064	2.88685	2.37642e-05	0.00320963
CDK8	cyclin-dependent_kinase_8	1024	AMPL8999838	-1.9571	-1.95779	5.08999	2.51529e-06	0.000484099
ME1	malic_enzyme_1__NADP__-dependent__cytosolic	4199	AMPL11407185	-1.95335	-1.9585	2.51037	0.00071321	0.0313751
TTC8	tetratricopeptide_repeat_domain_8	RETINITIS_PIGMENTOSA_51__RP51	AMPL34467273	-1.93537	-1.93985	1.97643	0.00142614	0.0478392
MYO1D	myosin_ID	4642	AMPL24278804	-1.90509	-1.90532	6.2583	7.43697e-07	0.00019408
GLT25D2	,	,	AMPL24374274	-1.84829	-1.85119	2.71118	0.000277047	0.0172003
PLA2G4A	phospholipase_A2__group_IVA__cytosolic__calcium-dependent	5321	AMPL35365475	-1.83776	-1.85377	2.20531	0.000209612	0.014344
GPR56	G_protein-coupled_receptor_56	9289	AMPL1652711	-1.83514	-1.83551	6.34602	9.32572e-07	0.000215511
FAM86C1	family_with_sequence_similarity_86__member_C1	55199	AMPL31779925	-1.82742	-1.83285	2.22323	0.00043681	0.0227985
CYP2U1	cytochrome_P450__family_2__subfamily_U__polypeptide_1	113612	AMPL20986653	-1.80233	-1.80312	4.00718	5.04908e-07	0.000138823
ZBED3	zinc_finger__BED-type_containing_3	84327	AMPL14442719	-1.79963	-1.80569	1.69366	0.000179356	0.012965
OSTC	oligosaccharyltransferase_complex_subunit__non-catalytic	58505	AMPL36318837	-1.79161	-1.79187	6.76846	4.02897e-05	0.004431
ROBO1	roundabout__axon_guidance_receptor__homolog_1__Drosophila	6091	AMPL8294357	-1.78536	-1.78636	3.54082	0.000167065	0.0126714
ARL16	ADP-ribosylation_factor-like_16	339231	AMPL2906470	-1.78295	-1.78402	4.44999	5.17737e-05	0.00530949
ABCB6	ATP-binding_cassette__sub-family_B__MDR_TAP__member_6	MICROPHTHALMIA__ISOLATED__WITH_COLOBOMA_7__MCOPCB7	AMPL29447135	-1.77738	-1.77971	3.15634	2.21324e-06	0.000448385
NUDT11	nudix__nucleoside_diphosphate_linked_moiety_X_-type_motif_11	55190	AMPL34139597	-1.77573	-1.78158	2.75256	0.00136642	0.0468716
ANKRD6	ankyrin_repeat_domain_6	22881	AMPL11755041	-1.77243	-1.77742	2.77062	0.000128174	0.0104417
POLD4	polymerase__DNA-directed__delta_4__accessory_subunit	57804	AMPL37333893	-1.76866	-1.76981	5.84293	0.000499127	0.0246316
NCALD	neurocalcin_delta	83988	AMPL3698555	-1.7515	-1.758	1.3647	0.0014906	0.0489356
MBNL3	muscleblind-like_splicing_regulator_3	55796	AMPL34129787	-1.7514	-1.75281	3.7577	0.000141097	0.0112563
AKT1	v-akt_murine_thymoma_viral_oncogene_homolog_1	COLORECTAL_CANCER__CRC	AMPL2201548	-1.74107	-1.74227	4.47134	0.000174459	0.0128524
CDCP1	CUB_domain_containing_protein_1	64866	AMPL36833172	-1.73605	-1.73716	3.7359	1.19581e-05	0.00189567
LRP5	low_density_lipoprotein_receptor-related_protein_5	EXUDATIVE_VITREORETINOPATHY_4__EVR4	AMPL7625156	-1.70093	-1.70173	4.54797	0.000205899	0.0142163
CCND1	cyclin_D1	595	AMPL16186640	-1.70007	-1.70086	6.46598	2.2379e-05	0.00304928
USP38	ubiquitin_specific_peptidase_38	84640	AMPL15175018	-1.68898	-1.69245	2.49752	0.00055907	0.0270692
C4orf27	chromosome_4_open_reading_frame_27	54969	AMPL30648347	-1.67823	-1.68066	3.18951	0.000353264	0.0200709
TNS1	tensin_1	7145	AMPL36067875	-1.65674	-1.65718	6.85775	6.85277e-08	2.6378e-05
P2RY1	purinergic_receptor_P2Y__G-protein_coupled__1	5028	AMPL11171337	-1.65385	-1.65424	4.59059	0.00101902	0.0391268
SLC2A13	solute_carrier_family_2__facilitated_glucose_transporter__member_13	114134	AMPL17264093	-1.65067	-1.6511	4.902	2.13036e-07	6.43161e-05
L3MBTL4	l_3_mbt-like_4__Drosophila	91133	AMPL16748926	-1.64993	-1.65318	4.16597	0.000223242	0.014893
DMRTA1	DMRT-like_family_A1	63951	AMPL35632237	-1.64467	-1.64901	2.73343	0.000111088	0.00939796
YIPF5	Yip1_domain_family__member_5	81555	AMPL13833067	-1.63639	-1.63669	6.27364	4.36173e-05	0.00474496
BHLHE41	basic_helix-loop-helix_family__member_e41	79365	AMPL14782731	-1.62957	-1.63169	3.12452	5.89506e-05	0.0057447
ANO5	anoctamin_5	MIYOSHI_MUSCULAR_DYSTROPHY_3__MMD3	AMPL21795165	-1.60482	-1.60535	5.10026	0.000127045	0.0104049
SCNM1	sodium_channel_modifier_1	100534012	AMPL36828429	-1.59695	-1.60026	2.95488	0.000586009	0.0279904
SORL1	sortilin-related_receptor__L_DLR_class__A_repeats_containing	6653	AMPL10156511	-1.58149	-1.58169	5.55971	1.87451e-05	0.0026724
FAM171A1	family_with_sequence_similarity_171__member_A1	221061	AMPL216187	-1.5808	-1.58413	4.04783	0.000313659	0.0183131
FICD	FIC_domain_containing	11153	AMPL12744215	-1.57774	-1.57906	4.07236	4.02656e-05	0.004431
SMA5	,	,	AMPL38016176	-1.57558	-1.57561	8.86535	0.000468178	0.0237123
MYOF	myoferlin	26509	AMPL24255561	-1.55965	-1.56893	2.8619	0.000124392	0.010242
EDF1	endothelial_differentiation-related_factor_1	8721	AMPL11472182	-1.55192	-1.55211	7.88141	0.000351993	0.0200709
SPR	sepiapterin_reductase__7_8-dihydrobiopterin_NADP_oxidoreductase	6697	AMPL11096813	-1.54942	-1.55015	5.89267	0.000238285	0.0155999
POP5	processing_of_precursor_5__ribonuclease_P_MRP_subunit__S,_cerevisiae	51367	AMPL33073389	-1.54694	-1.54984	2.93089	0.000223438	0.014893
RAPH1	Ras_association__RalGDS_AF-6__and_pleckstrin_homology_domains_1	65059	AMPL21191889	-1.54515	-1.5459	4.16488	5.52812e-05	0.00559977
CALML4	calmodulin-like_4	91860	AMPL15893292	-1.53799	-1.5511	2.80087	0.000296434	0.0179693
PDE3A	phosphodiesterase_3A__cGMP-inhibited	5139	AMPL6442432	-1.51858	-1.52157	3.96663	4.80691e-06	0.000850713
AIG1	androgen-induced_1	51390	AMPL31828308	-1.51569	-1.51595	5.45231	0.000247702	0.0159237
GUCY1A2	guanylate_cyclase_1__soluble__alpha_2	2977	AMPL3904767	-1.50841	-1.51181	3.71561	0.000555251	0.0270544
PDCD10	programmed_cell_death_10	11235	AMPL35724804	-1.49884	-1.49906	6.32314	0.000252252	0.0161158
TIMP2	TIMP_metallopeptidase_inhibitor_2	7077	AMPL11744323	-1.49082	-1.49112	6.42604	5.41e-07	0.000146136
TBC1D22A	TBC1_domain_family__member_22A	25771	AMPL25759131	-1.48895	-1.49017	4.1399	0.000152815	0.0117644
OSTF1	osteoclast_stimulating_factor_1	26578	AMPL12926116	-1.48588	-1.48737	3.85493	2.93859e-05	0.00367841
C12orf29	chromosome_12_open_reading_frame_29	91298	AMPL441059	-1.46746	-1.46802	4.83123	0.000793686	0.0336813
TMEM167A	transmembrane_protein_167A	153339	AMPL18179396	-1.46702	-1.46734	5.70127	2.30904e-06	0.000455256
PVRL3	poliovirus_receptor-related_3	25945	AMPL24502551	-1.4603	-1.46077	4.60719	3.23951e-06	0.000608277
SC5DL	,	,	AMPL12462413	-1.44991	-1.4507	4.19166	0.00076712	0.0329926
C6orf225	,	,	AMPL398129	-1.44606	-1.44726	3.24894	7.74023e-05	0.0071363
SEPT5	septin_5	2812	AMPL11157102	-1.4449	-1.44515	5.03665	5.88198e-05	0.0057447
SPTBN2	spectrin__beta__non-erythrocytic_2	6712	AMPL13824030	-1.4425	-1.44377	4.40747	1.2466e-05	0.00193878
RANBP2	RAN_binding_protein_2	5903	AMPL29398749	-1.4379	-1.43842	5.31339	0.000226237	0.0150146
GADD45GIP1	growth_arrest_and_DNA-damage-inducible__gamma_interacting_protein_1	90480	AMPL16617170	-1.4379	-1.43807	7.27987	0.000202189	0.0140722
C9orf91	chromosome_9_open_reading_frame_91	203197	AMPL17433121	-1.42153	-1.42347	2.94151	0.000368767	0.0205134
BOLA2B	bolA_family_member_2B	552900	AMPL289733	-1.41826	-1.41875	5.14824	2.90709e-05	0.00366889
TGFB1	transforming_growth_factor__beta_1	7040	AMPL4304112	-1.41519	-1.41646	4.26579	0.000100385	0.00873234
ALCAM	activated_leukocyte_cell_adhesion_molecule	214	AMPL11858852	-1.41079	-1.41088	6.83255	7.99545e-06	0.00133811
UBTD1	ubiquitin_domain_containing_1	80019	AMPL14734497	-1.40643	-1.409	2.86753	0.00119727	0.0429797
ATP5G1	ATP_synthase__H_transporting__mitochondrial_Fo_complex__subunit_C1__subunit_9	516	AMPL3839339	-1.39573	-1.39643	4.42998	0.000232854	0.0153216
ENY2	enhancer_of_yellow_2_homolog__Drosophila	56943	AMPL34092233	-1.39268	-1.39309	5.58235	0.00119141	0.0429797
TMCO1	transmembrane_and_coiled-coil_domains_1	54499	AMPL31515680	-1.38125	-1.38138	7.30148	0.00109781	0.0409274
ATP6V1A	ATPase__H_transporting__lysosomal_70kDa__V1_subunit_A	523	AMPL11720855	-1.37705	-1.37794	3.79899	0.000350129	0.0200407
CTNND2	catenin__cadherin-associated_protein__delta_2	1501	AMPL10821778	-1.37565	-1.37909	4.58579	0.000877684	0.0356562
NUDT16	nudix__nucleoside_diphosphate_linked_moiety_X_-type_motif_16	131870	AMPL10683990	-1.37557	-1.3764	3.70233	0.00040276	0.0215081
HUWE1	HECT__UBA_and_WWE_domain_containing_1__E3_ubiquitin_protein_ligase	MENTAL_RETARDATION__X-LINKED__SYNDROMIC__TURNER_TYPE__MRXST	AMPL14502085	-1.36529	-1.36565	5.25095	0.000119845	0.00997435
NDUFS5	NADH_dehydrogenase__ubiquinone__Fe-S_protein_5__15kDa__NADH-coenzyme_Q_reductase	4725	AMPL7465904	-1.35485	-1.35511	6.0488	0.000517524	0.0254579
PDSS2	prenyl__decaprenyl__diphosphate_synthase__subunit_2	57107	AMPL33425119	-1.35211	-1.35393	2.99966	0.000288187	0.0176631
PSMC2	proteasome__prosome__macropain__26S_subunit__ATPase__2	5701	AMPL10647030	-1.34818	-1.34861	4.75956	0.000401816	0.0215081
ATG4A	autophagy_related_4A__cysteine_peptidase	115201	AMPL15781706	-1.34044	-1.34325	3.27153	0.00069107	0.0310611
MGAT4A	mannosyl__alpha-1_3-_-glycoprotein_beta-1_4-N-acetylglucosaminyltransferase__isozyme_A	11320	AMPL13524917	-1.33048	-1.33077	6.08408	1.20657e-05	0.00189567
GPX3	glutathione_peroxidase_3__plasma	2878	AMPL10492034	-1.32864	-1.32872	7.07668	0.000496151	0.0245635
TMEM123	transmembrane_protein_123	114908	AMPL15876232	-1.32315	-1.32327	7.61611	0.000925209	0.0369053
B9D1	B9_protein_domain_1	27077	AMPL32076205	-1.31975	-1.32025	4.71723	1.84023e-05	0.00264804
EEPD1	endonuclease_exonuclease_phosphatase_family_domain_containing_1	80820	AMPL14173789	-1.31753	-1.32941	2.31623	0.000472764	0.0238661
JKAMP	JNK1_MAPK8-associated_membrane_protein	51528	AMPL32488759	-1.31263	-1.31311	4.37536	0.000178047	0.012965
GLIS3	GLIS_family_zinc_finger_3	169792	AMPL3533952	-1.29838	-1.2998	3.81248	0.00097293	0.0380208
PEBP1	phosphatidylethanolamine_binding_protein_1	5037	AMPL10519397	-1.29529	-1.29538	7.17437	8.74815e-05	0.00778586
LMBRD2	LMBR1_domain_containing_2	92255	AMPL1005011	-1.29391	-1.29455	4.21042	0.00141553	0.0476913
ING2	inhibitor_of_growth_family__member_2	3622	AMPL11975157	-1.29033	-1.29087	4.65202	0.00144552	0.0482791
ARHGAP18	Rho_GTPase_activating_protein_18	93663	AMPL17996718	-1.28563	-1.28616	6.24656	7.35874e-06	0.00124508
DAD1	defender_against_cell_death_1	1603	AMPL11505433	-1.2835	-1.28358	7.78495	0.000638581	0.0295262
LOC728875	,	,	AMPL19693300	-1.28322	-1.28426	4.12524	0.000937556	0.0372363
DYNLT1	dynein__light_chain__Tctex-type_1	6993	AMPL13154162	-1.28179	-1.28203	5.45611	0.000899286	0.0361418
MAP1B	microtubule-associated_protein_1B	4131	AMPL29651170	-1.27647	-1.27662	5.77267	0.000701254	0.0312058
NUDT18	nudix__nucleoside_diphosphate_linked_moiety_X_-type_motif_18	79873	AMPL14315888	-1.27315	-1.27632	3.766	0.00107033	0.0400969
YPEL1	yippee-like_1__Drosophila	29799	AMPL13224421	-1.27145	-1.27864	2.23166	0.00106337	0.0399334
SSR1	signal_sequence_receptor__alpha	6745	AMPL7139310	-1.25863	-1.25872	7.4299	0.0008934	0.0360096
C7orf73	chromosome_7_open_reading_frame_73	101930655	AMPL3763548	-1.25751	-1.25771	5.8322	3.82134e-05	0.00432626
RAB33B	RAB33B__member_RAS_oncogene_family	83452	AMPL15523927	-1.25608	-1.25651	4.88312	0.000777265	0.0331511
SLC33A1	solute_carrier_family_33__acetyl-CoA_transporter__member_1	SPASTIC_PARAPLEGIA_42__AUTOSOMAL_DOMINANT__SPG42	AMPL27787333	-1.25282	-1.25324	5.82487	0.000492163	0.0244675
ARHGEF10L	Rho_guanine_nucleotide_exchange_factor__GEF__10-like	55160	AMPL34140019	-1.24133	-1.24183	5.18439	0.000650711	0.0299075
C1QBP	complement_component_1__q_subcomponent_binding_protein	708	AMPL6892565	-1.24123	-1.24142	5.98449	0.00125688	0.044183
EMC3	ER_membrane_protein_complex_subunit_3	55831	AMPL31429221	-1.24001	-1.24039	5.6378	0.000592961	0.0280566
WHAMMP1	,	,	AMPL38214227	-1.22685	-1.22702	6.53944	0.000901373	0.0361418
CYP27A1	cytochrome_P450__family_27__subfamily_A__polypeptide_1	1593	AMPL1360836	-1.22193	-1.22304	3.08938	0.00109702	0.0409274
FKBP11	FK506_binding_protein_11__19_kDa	51303	AMPL31345334	-1.2195	-1.22013	6.35881	0.00106253	0.0399334
CXADR	coxsackie_virus_and_adenovirus_receptor	1525	AMPL10988558	-1.21926	-1.22023	5.30023	9.65877e-05	0.00844978
FAM53B	family_with_sequence_similarity_53__member_B	9679	AMPL25587577	-1.2172	-1.2206	2.50997	0.000366577	0.0205134
FZD8	frizzled_family_receptor_8	8325	AMPL14103187	-1.20799	-1.21558	2.49848	0.000833573	0.0347233
CD81	CD81_molecule	975	AMPL28547385	-1.19872	-1.19876	8.17631	0.000257972	0.0162786
CD9	CD9_molecule	928	AMPL12023610	-1.19188	-1.19218	6.25802	0.000464143	0.0236636
MRPL14	mitochondrial_ribosomal_protein_L14	64928	AMPL14264796	-1.17855	-1.17927	4.35477	0.000438497	0.0228093
MEIS3P1	Meis_homeobox_3_pseudogene_1	,	AMPL19829099	-1.17609	-1.1785	3.37623	0.00152708	0.0497091
SLC1A4	solute_carrier_family_1__glutamate_neutral_amino_acid_transporter__member_4	6509	AMPL10314781	-1.17202	-1.17241	6.19989	0.00100153	0.0387452
YWHAG	tyrosine_3-monooxygenase_tryptophan_5-monooxygenase_activation_protein__gamma	7532	AMPL12211753	-1.17036	-1.17077	5.19877	0.000377636	0.0206107
SNRPG	small_nuclear_ribonucleoprotein_polypeptide_G	6637	AMPL11526481	-1.16858	-1.16974	3.61538	0.000962549	0.0380009
SEC61A1	Sec61_alpha_1_subunit__S,_cerevisiae	29927	AMPL12043774	-1.16808	-1.16813	9.03984	0.00115875	0.0420786
TXNL4A	thioredoxin-like_4A	10907	AMPL12601571	-1.16404	-1.16427	5.84074	0.000305005	0.018273
PITPNC1	phosphatidylinositol_transfer_protein__cytoplasmic_1	26207	AMPL12048489	-1.16014	-1.16036	5.77953	0.000796309	0.0336834
C6orf89	chromosome_6_open_reading_frame_89	221477	AMPL34386696	-1.15779	-1.15802	5.98084	4.03391e-06	0.000722211
TLE1	transducin-like_enhancer_of_split_1__E_sp1__homolog__Drosophila	7088	AMPL28713553	-1.15611	-1.15667	4.98058	0.00147256	0.0485502
PPP2CB	protein_phosphatase_2__catalytic_subunit__beta_isozyme	5516	AMPL727414	-1.15205	-1.15212	6.90097	0.000627982	0.0292116
MARCH9	membrane-associated_ring_finger__C3HC4__9	92979	AMPL18025887	-1.14929	-1.14989	3.92734	0.00054465	0.0266488
CDK14	cyclin-dependent_kinase_14	5218	AMPL12049818	-1.14623	-1.14665	5.55851	0.00111045	0.0411775
CDK2AP1	cyclin-dependent_kinase_2_associated_protein_1	8099	AMPL29010633	-1.14014	-1.14029	5.96945	0.000152544	0.0117644
RNF130	ring_finger_protein_130	55819	AMPL33715504	-1.13956	-1.13969	7.04207	0.00138888	0.0472066
ABHD10	abhydrolase_domain_containing_10	55347	AMPL34005486	-1.13692	-1.13798	3.31184	0.000228827	0.0151212
B4GALT2	UDP-Gal_betaGlcNAc_beta_1_4-_galactosyltransferase__polypeptide_2	8704	AMPL14510818	-1.13538	-1.13588	5.23228	0.000462753	0.0236636
PTPRM	protein_tyrosine_phosphatase__receptor_type__M	5797	AMPL2450024	-1.13313	-1.13461	3.59109	0.000221525	0.014893
ENPP4	ectonucleotide_pyrophosphatase_phosphodiesterase_4__putative	22875	AMPL26636132	-1.11339	-1.11363	5.27726	0.000569846	0.0274185
SEC61B	Sec61_beta_subunit	10952	AMPL12194446	-1.10669	-1.10678	7.99819	0.00136121	0.0468716
ADRM1	adhesion_regulating_molecule_1	11047	AMPL18086059	-1.09885	-1.09905	6.63163	4.4225e-05	0.00476177
TSSC1	tumor_suppressing_subtransferable_candidate_1	7260	AMPL11624292	-1.09663	-1.09869	2.56042	0.000848108	0.035103
OXSM	3-oxoacyl-ACP_synthase__mitochondrial	54995	AMPL32990324	-1.08651	-1.08844	3.34619	0.00140563	0.0476539
DHX32	DEAH__Asp-Glu-Ala-His__box_polypeptide_32	55760	AMPL31560610	-1.08563	-1.08677	4.35565	0.000557807	0.0270692
KXD1	KxDL_motif_containing_1	79036	AMPL37258021	-1.08258	-1.08301	5.32063	0.00134166	0.0464214
GNG7	guanine_nucleotide_binding_protein__G_protein__gamma_7	2788	AMPL17900600	-1.08089	-1.08166	3.87412	0.000800461	0.0337663
TCEB2	transcription_elongation_factor_B__SIII__polypeptide_2__18kDa__elongin_B	6923	AMPL21455179	-1.08011	-1.08019	7.17051	0.00151196	0.0494261
DUSP7	dual_specificity_phosphatase_7	1849	AMPL9262944	-1.07986	-1.08049	4.48328	6.56481e-05	0.0062678
TMEM64	transmembrane_protein_64	169200	AMPL130590	-1.06814	-1.06852	4.85472	0.000855274	0.0352103
KIAA0146	,	,	AMPL6024429	-1.05763	-1.05821	4.18431	0.000148421	0.0116002
IARS	isoleucyl-tRNA_synthetase	3376	AMPL10482740	-1.05556	-1.05567	6.68486	0.000316121	0.0183672
SLC39A7	solute_carrier_family_39__zinc_transporter__member_7	7922	AMPL2225625	-1.05466	-1.0548	6.60626	0.00146996	0.0485502
PEPD	peptidase_D	5184	AMPL4522953	-1.05234	-1.05254	5.50766	0.00112201	0.0413292
GFPT1	glutamine--fructose-6-phosphate_transaminase_1	2673	AMPL10709865	-1.05198	-1.0522	5.71208	0.000853687	0.0352103
MYH14	myosin__heavy_chain_14__non-muscle	PERIPHERAL_NEUROPATHY__MYOPATHY__HOARSENESS__AND_HEARING_LOSS__PNMHH	AMPL5218762	-1.05168	-1.05229	4.39923	0.000314	0.0183131
RDH11	retinol_dehydrogenase_11__all-trans_9-cis_11-cis	51109	AMPL31041791	-1.04984	-1.05015	4.85032	0.00037883	0.0206107
GTF3A	general_transcription_factor_IIIA	2971	AMPL11317389	-1.04873	-1.04894	6.83347	0.000312146	0.0183131
VAV2	vav_2_guanine_nucleotide_exchange_factor	7410	AMPL4980978	-1.04221	-1.04287	5.80065	0.00120108	0.0430072
LOC387647	,	,	AMPL20213303	-1.03922	-1.03969	4.56208	0.000289427	0.0176631
SYNE2	spectrin_repeat_containing__nuclear_envelope_2	23224	AMPL22089242	-1.03509	-1.03578	5.23722	0.000374549	0.0206107
ASCC2	activating_signal_cointegrator_1_complex_subunit_2	84164	AMPL14259390	-1.03003	-1.03064	4.44074	0.00146608	0.0485502
FBXO21	F-box_protein_21	23014	AMPL15996544	-1.02038	-1.02094	4.55178	0.00123045	0.0436527
RPN2	ribophorin_II	6185	AMPL8999168	-1.02012	-1.0203	6.34173	0.000665714	0.030506
AKR1A1	aldo-keto_reductase_family_1__member_A1__aldehyde_reductase	10327	AMPL18343519	-1.01862	-1.01923	5.17702	0.000698977	0.0311946
SORT1	sortilin_1	6272	AMPL7304056	-1.01569	-1.01579	6.31564	3.77918e-05	0.00431407
DNAJC19	DnaJ__Hsp40__homolog__subfamily_C__member_19	131118	AMPL34551586	-1.01053	-1.01068	6.34614	0.00133973	0.0464214
TAF13	TAF13_RNA_polymerase_II__TATA_box_binding_protein__TBP_-associated_factor__18kDa	6884	AMPL26948326	-1.00484	-1.00545	4.2483	0.00023911	0.0155999
LYRM2	LYR_motif_containing_2	57226	AMPL34076344	-1.00269	-1.00297	5.0033	0.000907439	0.0362905
EDEM3	ER_degradation_enhancer__mannosidase_alpha-like_3	80267	AMPL14618273	-1.00113	-1.00124	6.84212	0.00138812	0.0472066
ZNF407	zinc_finger_protein_407	55628	AMPL31980403	-1.00109	-1.00157	4.22533	0.000862368	0.0353157
WARS	tryptophanyl-tRNA_synthetase	7453	AMPL16920192	-0.989066	-0.989389	5.51009	0.000368888	0.0205134
UFD1L	ubiquitin_fusion_degradation_1_like__yeast	7353	AMPL29450901	-0.964166	-0.96451	5.10135	0.000330506	0.0190592
MPC1	mitochondrial_pyruvate_carrier_1	51660	AMPL32515942	-0.958074	-0.958465	5.85956	0.000594041	0.0280566
NFE2L1	nuclear_factor__erythroid_2-like_1	4779	AMPL8614505	-0.948859	-0.948987	5.83734	0.000754055	0.0326129
SERGEF	secretion_regulating_guanine_nucleotide_exchange_factor	26297	AMPL13067675	-0.92405	-0.924351	4.86041	0.000602664	0.0283768
PSMA1	proteasome__prosome__macropain__subunit__alpha_type__1	5682	AMPL10813043	-0.91868	-0.919018	5.24697	0.000984372	0.0382737
ETNK1	ethanolamine_kinase_1	55500	AMPL33899091	-0.902774	-0.902955	5.09803	0.000615876	0.0288226
CNPY2	canopy_FGF_signaling_regulator_2	10330	AMPL25340827	-0.883712	-0.883892	5.797	0.000691951	0.0310611

## Sheet: gProfiler_DEGs_upregulated
Gene Ontologi: Biological Processes	Adjusted P-value		Reactome	Adjusted P-value
anatomical structure morphogenesis	2.090×10-6		IRS-mediated signalling	4.972×10-3
blood vessel morphogenesis	9.070×10-6		Signaling by PDGFR in disease	6.897×10-3
angiogenesis	3.769×10-5		IRS-related events triggered by IGF1R	8.108×10-3
regulation of developmental process	6.611×10-5		IGF1R signaling cascade	8.108×10-3
blood vessel development	6.953×10-5		Signaling by Type 1 Insulin-like Growth Factor 1 Receptor (IGF1R)	9.090×10-3
regulation of cellular process	9.713×10-5		Downstream signaling of activated FGFR1	9.200×10-3
vasculature development	1.335×10-4		Signaling by FGFR3 fusions in cancer	9.906×10-3
circulatory system development	1.572×10-4		Insulin receptor signalling cascade	1.016×10-2
anatomical structure development	1.909×10-4		Downstream signaling of activated FGFR2	1.107×10-2
anatomical structure formation involved in morphogenesis	2.708×10-4		Biogenic amines are oxidatively deaminated to aldehydes by MAOA and MAOB	1.370×10-2
tube morphogenesis	2.709×10-4		Signaling by FGFR4 in disease	1.477×10-2
positive regulation of cellular process	3.407×10-4		Signaling by PDGFRA extracellular domain mutants	3.100×10-2
positive regulation of biological process	5.007×10-4		Signaling by PDGFRA transmembrane, juxtamembrane and kinase domain mutants	3.100×10-2
tissue development	5.562×10-4		Amine Oxidase reactions	4.094×10-2
developmental process	8.772×10-4		Constitutive Signaling by EGFRvIII	4.915×10-2
cellular response to chemical stimulus	9.610×10-4		Signaling by EGFRvIII in Cancer	4.915×10-2
biological regulation	1.469×10-3
tube development	1.534×10-3
epithelium development	1.630×10-3
multicellular organism development	1.758×10-3
regulation of biological process	2.926×10-3
cellular response to growth factor stimulus	3.146×10-3
enzyme-linked receptor protein signaling pathway	4.066×10-3
system development	4.389×10-3
positive regulation of vasculature development	5.007×10-3
positive regulation of angiogenesis	5.007×10-3
response to growth factor	5.445×10-3
regulation of angiogenesis	5.726×10-3
regulation of signal transduction	5.809×10-3
negative regulation of extracellular matrix organization	6.454×10-3
regulation of vasculature development	6.487×10-3
animal organ development	6.679×10-3
phosphorylation	6.713×10-3
positive regulation of developmental process	6.866×10-3
epithelial cell migration	7.791×10-3
negative regulation of cellular process	7.879×10-3
epithelium migration	8.524×10-3
positive regulation of signal transduction	9.227×10-3
positive regulation of macromolecule metabolic process	1.006×10-2
tissue migration	1.017×10-2
protein phosphorylation	1.268×10-2
regulation of cell population proliferation	1.274×10-2
response to stimulus	1.283×10-2
regulation of response to stimulus	1.294×10-2
positive regulation of nitrogen compound metabolic process	1.298×10-2
regulation of cell communication	1.371×10-2
cell surface receptor signaling pathway	1.591×10-2
developmental growth	1.626×10-2
regulation of cellular metabolic process	1.777×10-2
regulation of biological quality	1.840×10-2
regulation of anatomical structure morphogenesis	2.065×10-2
cell population proliferation	2.292×10-2
tissue regeneration	2.513×10-2
response to oxygen-containing compound	2.514×10-2
response to organic substance	2.548×10-2
response to mechanical stimulus	2.937×10-2
positive regulation of metabolic process	3.051×10-2
response to chemical	3.215×10-2
cellular response to vascular endothelial growth factor stimulus	3.349×10-2
regulation of primary metabolic process	3.580×10-2
cell communication	3.607×10-2
regulation of multicellular organismal process	3.633×10-2
regulation of nitrogen compound metabolic process	3.656×10-2
transmembrane receptor protein tyrosine kinase signaling pathway	3.658×10-2
regulation of signaling	3.942×10-2
endothelial cell migration	3.974×10-2
negative regulation of extracellular matrix disassembly	4.110×10-2
cellular response to stimulus	4.632×10-2
positive regulation of cellular metabolic process	4.780×10-2
nervous system development	4.915×10-2

## Sheet: gProfiler_DEGs_downregulated
Gene Ontologi: Biological Processes	Adjusted P-value			Reactome	Adjusted P-value
cell-cell signaling	1.653×10-7			Regulation of gene expression in beta cells	1.108×10-4
nervous system development	4.565×10-6			Regulation of beta-cell development	1.038×10-3
system development	6.374×10-5			Amyloid fiber formation	4.418×10-2
multicellular organism development	1.171×10-4
multicellular organismal process	2.554×10-4
regulation of cell communication	3.267×10-4
anterograde trans-synaptic signaling	3.936×10-4
chemical synaptic transmission	3.936×10-4
signaling	4.121×10-4
trans-synaptic signaling	4.545×10-4
regulation of signaling	4.592×10-4
cell communication	5.257×10-4
anatomical structure development	5.731×10-4
synaptic signaling	6.800×10-4
regulation of biological quality	9.805×10-4
small molecule metabolic process	2.871×10-3
developmental process	2.986×10-3
modulation of chemical synaptic transmission	4.110×10-3
regulation of trans-synaptic signaling	4.201×10-3
gland development	4.281×10-3
canonical Wnt signaling pathway	4.639×10-3
generation of neurons	4.821×10-3
neurogenesis	5.261×10-3
regulation of canonical Wnt signaling pathway	7.577×10-3
cell surface receptor signaling pathway involved in cell-cell signaling	1.144×10-2
lipid metabolic process	1.151×10-2
nitric oxide mediated signal transduction	1.341×10-2
movement of cell or subcellular component	1.476×10-2
regulation of postsynaptic membrane potential	1.583×10-2
regulation of system process	1.731×10-2
cell differentiation	2.327×10-2
positive regulation of lipid biosynthetic process	2.482×10-2
cellular developmental process	2.907×10-2
second-messenger-mediated signaling	3.028×10-2
regulation of signal transduction	3.096×10-2
anatomical structure morphogenesis	3.386×10-2
transport	3.710×10-2
signal transduction	3.793×10-2
substrate-independent telencephalic tangential migration	3.997×10-2
substrate-independent telencephalic tangential interneuron migration	3.997×10-2
interneuron migration from the subpallium to the cortex	3.997×10-2
positive regulation of phosphorylation	4.363×10-2
regulation of phosphorylation	4.582×10-2
establishment of localization	4.654×10-2
negative regulation of signaling	4.693×10-2
behavior	4.954×10-2
circulatory system process	4.956×10-2
