# Supplementary material for: Altered microvasculature in pancreatic islets from subjects with type 1 diabetes
Source: PLoS One. 2022 Oct 31;17(10):e0276942. doi: 10.1371/journal.pone.0276942 (PMC9621430; doi:10.1371/journal.pone.0276942)
Supplement: S2 File — To make sure that the enriched gene sets in islets from subjects with T1D, which were mostly related to vasculature and angiogenesis, were not derived solely from the loss of beta cells, an ORA using g:Profiler was done on a previously published data set as a reference [6]. DEGs of the different islet cell types reported by Muraro et al. did not show a link to gene sets related to vasculature and angiogenesis. (XLSX) [file pone.0276942.s004.xlsx]

## Sheet: alpha
Gene	baseMean	baseMeanA	baseMeanB	foldChange	log2FoldChange	pval	padj		Results g:Profiler (top 100)
GCG	273.09	528.681	17.4984	0.0330983	-4.9171	0	0		Gene Ontology: Biological Processes	Adjusted p-value		Reactome	Adjusted p-value
LOXL4	2.37355	4.57066	0.176433	0.0386013	-4.69521	0	0		regulation of localization	1.066×10-11		G alpha (z) signalling events	1.704×10-3
PLCE1	1.81041	3.44155	0.179264	0.0520882	-4.2629	0	0		regulation of biological quality	1.563×10-11		Integration of energy metabolism	3.432×10-3
IRX2	1.33579	2.5284	0.143171	0.0566249	-4.14242	0	0		localization	1.248×10-10		Activation of GABAB receptors	8.345×10-3
GC	6.37829	12.0366	0.719958	0.0598139	-4.06337	0	0		export from cell	4.367×10-10		GABA B receptor activation	8.345×10-3
KLHL41	1.44054	2.71385	0.167233	0.061622	-4.02041	0	0		system development	4.650×10-10		Regulation of insulin secretion	9.400×10-3
CRYBA2	1.75675	3.29249	0.221019	0.0671283	-3.89694	0	0		regulation of transport	2.151×10-9
TTR	159.391	295.669	23.1134	0.0781733	-3.67718	0	0		transport	2.178×10-9
TM4SF4	8.96026	16.3711	1.5494	0.0946421	-3.40137	0	0		establishment of localization	3.105×10-9
RGS4	3.16116	5.74319	0.579122	0.100836	-3.30991	0	0		multicellular organism development	3.194×10-9
FAP	2.05554	3.66925	0.441826	0.120413	-3.05393	0	0		secretion by cell	6.188×10-9
FAM84A	0.665039	1.17629	0.153786	0.130738	-2.93525	1.13188e-197	7.67202e-196		secretion	1.247×10-8
TMEM236	0.489939	0.866432	0.113447	0.130935	-2.93307	3.14357e-164	1.72098e-162		signal release	6.247×10-8
KCTD12	2.88265	5.08709	0.678202	0.133318	-2.90705	0	0		hormone transport	1.483×10-7
SLC38A4	1.12893	1.99085	0.267021	0.134124	-2.89836	7.0415e-265	6.59399e-263		protein secretion	3.047×10-7
PTPRT	0.480317	0.846479	0.114154	0.134858	-2.89049	3.15323e-159	1.68733e-157		trans-synaptic signaling	3.121×10-7
FEV	1.00319	1.75493	0.251451	0.143283	-2.80307	1.24091e-236	1.03901e-234		establishment of protein localization to extracellular region	3.224×10-7
PCSK2	13.8	23.8864	3.71359	0.155469	-2.6853	0	0		cation transport	3.688×10-7
CHGB	23.4349	40.5484	6.32151	0.155901	-2.6813	0	0		protein localization to extracellular region	4.758×10-7
ARRDC4	1.17626	2.02606	0.326469	0.161135	-2.63366	5.95307e-236	4.86989e-234		synaptic signaling	7.292×10-7
ALDH1A1	13.6316	23.343	3.92024	0.167941	-2.57397	0	0		nervous system development	7.944×10-7
ARX	1.18746	2.03075	0.344161	0.169475	-2.56086	9.63472e-228	7.5352e-226		regulation of hormone levels	8.310×10-7
FSTL5	0.486609	0.830047	0.143171	0.172485	-2.53546	1.66898e-133	6.86598e-132		anterograde trans-synaptic signaling	9.346×10-7
PDK4	4.32832	7.35352	1.30311	0.17721	-2.49647	0	0		chemical synaptic transmission	9.346×10-7
VGF	9.77914	16.5871	2.9712	0.179127	-2.48095	0	0		multicellular organismal process	9.768×10-7
PYROXD2	0.380681	0.642254	0.119108	0.185454	-2.43087	5.15636e-99	1.52907e-97		regulation of system process	1.585×10-6
PAPPA2	0.445054	0.749061	0.141047	0.188299	-2.4089	5.8987e-114	2.01832e-112		anatomical structure development	1.661×10-6
GLS	2.83291	4.7385	0.927318	0.195699	-2.35329	0	0		peptide hormone secretion	2.314×10-6
GPR64	0.413122	0.688028	0.138217	0.200888	-2.31554	9.60707e-100	2.86082e-98		regulation of secretion by cell	2.747×10-6
PDE3B	1.0545	1.75493	0.354069	0.201757	-2.30931	2.4757e-181	1.50594e-179		peptide secretion	3.139×10-6
DPP4	0.364025	0.604695	0.123355	0.203995	-2.2934	7.17005e-87	1.75963e-85		cell-cell signaling	3.415×10-6
TMEM176B	3.99444	6.61995	1.36893	0.206789	-2.27377	0	0		hormone secretion	3.987×10-6
TMEM176A	1.79166	2.96033	0.623001	0.21045	-2.24845	7.67167e-230	6.06659e-228		regulation of trans-synaptic signaling	5.521×10-6
CRTAC1	0.311294	0.511972	0.110616	0.216058	-2.21051	1.04166e-70	2.07082e-69		ion transport	6.202×10-6
SMOC1	0.612267	1.00493	0.219604	0.218526	-2.19412	2.25941e-123	8.55331e-122		regulation of ion transport	7.765×10-6
PPP2R2B	0.45838	0.750235	0.166525	0.221964	-2.1716	1.55298e-100	4.66354e-99		insulin secretion	1.126×10-5
POPDC3	0.354532	0.580047	0.129016	0.222424	-2.16862	5.73761e-78	1.26033e-76		peptide transport	1.294×10-5
SPOCK3	0.310362	0.507277	0.113447	0.223638	-2.16076	5.20788e-68	9.92227e-67		regulation of secretion	1.318×10-5
SLC7A2	6.36186	10.3371	2.38662	0.23088	-2.11479	0	0		modulation of chemical synaptic transmission	2.038×10-5
F10	0.327407	0.530751	0.124062	0.233748	-2.09697	5.16108e-68	9.87404e-67		regulation of multicellular organismal process	3.897×10-5
GPX3	0.821414	1.33122	0.311607	0.234076	-2.09495	2.86473e-135	1.20641e-133		synaptic vesicle cycle	7.084×10-5
ADCY1	0.571653	0.925117	0.218188	0.235849	-2.08406	2.65785e-109	8.63741e-108		metal ion transport	8.641×10-5
ENPP2	2.4664	3.9885	0.944303	0.236757	-2.07852	3.30929e-235	2.67639e-233		amide transport	9.155×10-5
CD99L2	1.01563	1.63756	0.393701	0.24042	-2.05637	3.75797e-147	1.84451e-145		vesicle-mediated transport	2.083×10-4
CFC1	0.889473	1.42629	0.352654	0.247252	-2.01594	2.58223e-132	1.05619e-130		developmental process	2.292×10-4
SLC22A17	2.06708	3.29601	0.838146	0.254291	-1.97545	1.14577e-197	7.69287e-196		regulation of signaling	2.518×10-4
CAMK2G	0.55466	0.880516	0.228804	0.259852	-1.94424	1.54308e-95	4.3067e-94		signal release from synapse	2.652×10-4
NAA20	4.30334	6.81948	1.78719	0.262071	-1.93197	1.5961e-264	1.47525e-262		neurotransmitter secretion	2.652×10-4
FABP5	1.30121	2.06009	0.542321	0.263251	-1.92549	3.87126e-150	1.9267e-148		vesicle-mediated transport in synapse	2.734×10-4
SCG2	14.6036	23.1059	6.10142	0.264063	-1.92104	0	0		neurotransmitter transport	4.052×10-4
GCNT1	0.763229	1.20211	0.324345	0.269813	-1.88997	1.54364e-109	5.0627e-108		regulation of cell communication	4.392×10-4
SERPINI1	0.440827	0.693897	0.187757	0.270583	-1.88586	2.86425e-77	6.17724e-76		regulation of neurotransmitter levels	6.889×10-4
SPTSSB	0.542233	0.85	0.234466	0.275842	-1.85809	1.51605e-87	3.77264e-86		regulation of ion transmembrane transport	9.321×10-4
PTGER3	0.299134	0.468545	0.129724	0.276866	-1.85274	1.97858e-51	3.04138e-50		synaptic vesicle exocytosis	1.056×10-3
PEMT	0.676538	1.05775	0.295329	0.279206	-1.8406	4.94665e-98	1.44284e-96		chemical homeostasis	1.094×10-3
CNIH2	1.68197	2.627	0.736943	0.280527	-1.83379	6.69531e-157	3.47814e-155		macromolecule localization	1.180×10-3
KCNA5	0.466925	0.729108	0.204742	0.280811	-1.83233	6.51169e-78	1.42596e-76		glucose homeostasis	1.214×10-3
HMGB3	0.495949	0.773709	0.218188	0.282003	-1.82622	9.82471e-81	2.22683e-79		carbohydrate homeostasis	1.284×10-3
LOC100216479	0.733299	1.14225	0.324345	0.283952	-1.81628	7.12842e-100	2.13164e-98		homeostatic process	1.489×10-3
SLC7A14	0.579965	0.902817	0.257113	0.284789	-1.81203	1.76919e-87	4.38722e-86		generation of neurons	1.629×10-3
SCG5	12.1591	18.9146	5.40361	0.285685	-1.8075	0	0		circulatory system process	1.642×10-3
C2CD4A	0.775838	1.20681	0.344869	0.28577	-1.80707	2.38655e-102	7.3848e-101		cation transmembrane transport	1.646×10-3
CHGA	20.1621	31.3289	8.99526	0.287124	-1.80026	0	0		response to oxygen-containing compound	1.652×10-3
RFX6	1.35948	2.10587	0.613093	0.291135	-1.78024	4.62653e-134	1.91436e-132		neuron development	1.748×10-3
PDK3	1.32952	2.05657	0.602477	0.292952	-1.77126	3.30648e-131	1.32203e-129		neuron projection development	1.912×10-3
SEZ6L	0.585972	0.906338	0.265605	0.293053	-1.77077	2.47411e-84	5.83053e-83		organic substance transport	1.912×10-3
KCNJ6	0.496915	0.764319	0.229512	0.300282	-1.73561	2.79594e-74	5.80138e-73		vascular process in circulatory system	1.917×10-3
PLK2	1.62133	2.48732	0.755343	0.303677	-1.71939	1.05531e-137	4.57966e-136		regulation of protein secretion	2.260×10-3
PRKAG2-AS1	0.304917	0.467371	0.142463	0.304818	-1.71398	7.88413e-46	1.08323e-44		protein localization	2.325×10-3
SERPINE2	1.06483	1.63052	0.499151	0.30613	-1.70778	6.1423e-110	2.02383e-108		regulation of transmembrane transport	2.376×10-3
PCDH17	1.27836	1.95211	0.6046	0.309716	-1.69098	1.51958e-118	5.48979e-117		neuron differentiation	2.777×10-3
KCNJ3	0.58283	0.888732	0.276929	0.311599	-1.68224	2.05838e-77	4.45273e-76		transmembrane transport	3.639×10-3
APOL4	0.312563	0.475587	0.14954	0.314433	-1.66918	4.14152e-45	5.62504e-44		nitrogen compound transport	3.641×10-3
SYT5	0.405633	0.616432	0.194834	0.316067	-1.6617	1.14015e-57	1.92286e-56		regulation of vesicle-mediated transport	3.902×10-3
PTPRN2	1.94373	2.95094	0.936518	0.317363	-1.6558	3.14689e-140	1.43567e-138		cell communication	4.025×10-3
FXYD6	1.31305	1.99319	0.632909	0.317535	-1.65501	6.96961e-116	2.4315e-114		regulation of insulin secretion	4.053×10-3
MAFB	4.94624	7.50728	2.38521	0.31772	-1.65417	1.68176e-210	1.22134e-208		establishment of protein localization	4.133×10-3
SSX2IP	0.84407	1.27958	0.408563	0.319296	-1.64704	3.4027e-91	8.93617e-90		peptide hormone processing	4.198×10-3
LPPR4	0.330316	0.499061	0.161571	0.32375	-1.62705	2.01405e-45	2.75124e-44		plasma membrane bounded cell projection morphogenesis	4.338×10-3
SMARCA1	1.91827	2.89577	0.940764	0.324875	-1.62204	1.83894e-134	7.69865e-133		cell projection morphogenesis	5.006×10-3
SPC25	0.431731	0.651643	0.211819	0.325053	-1.62125	9.48807e-59	1.62715e-57		signaling receptor ligand precursor processing	5.970×10-3
TBC1D30	0.428676	0.646948	0.210403	0.325224	-1.62049	2.41848e-58	4.12765e-57		ion transmembrane transport	6.122×10-3
CNTN1	1.2072	1.82183	0.592569	0.32526	-1.62033	1.09204e-106	3.50091e-105		neuron projection morphogenesis	6.679×10-3
CNIH3	0.280493	0.42277	0.138217	0.326931	-1.61294	3.87173e-38	4.54705e-37		cellular localization	6.936×10-3
EGFEM1P	0.452651	0.68216	0.223142	0.327111	-1.61215	8.46586e-61	1.49508e-59		cellular response to oxygen-containing compound	7.675×10-3
C2CD4B	0.595552	0.895775	0.295329	0.329691	-1.60081	6.20996e-72	1.24848e-70		signaling	7.863×10-3
KIAA1377	1.34648	2.02254	0.670418	0.331474	-1.59303	1.57683e-109	5.14785e-108		regulation of peptide hormone secretion	8.683×10-3
GCH1	2.42774	3.64577	1.2097	0.331808	-1.59158	1.2226e-144	5.87921e-143		cell part morphogenesis	9.689×10-3
APOH	0.281089	0.420423	0.141755	0.337173	-1.56844	1.14171e-36	1.29183e-35		regulation of peptide secretion	1.006×10-2
PGR	0.885134	1.32066	0.449611	0.340445	-1.55451	1.13732e-84	2.6981e-83		protein transport	1.060×10-2
MOB1B	1.59543	2.37465	0.816207	0.343717	-1.54071	4.82521e-112	1.62754e-110		regulation of peptide transport	1.163×10-2
RSAD2	0.368178	0.547183	0.189172	0.34572	-1.53233	2.21234e-45	3.01632e-44		regulation of molecular function	1.181×10-2
LDB2	0.30131	0.447418	0.155202	0.346883	-1.52748	1.95747e-37	2.25792e-36		regulation of hormone secretion	1.296×10-2
TMEM178B	0.573959	0.851174	0.296745	0.34863	-1.52023	2.31859e-64	4.23114e-63		response to glucose	1.341×10-2
SLC7A8	1.26652	1.87465	0.658386	0.351205	-1.50961	2.36186e-96	6.67039e-95		negative regulation of extracellular matrix disassembly	1.367×10-2
TSPAN2	0.812303	1.19977	0.424841	0.354103	-1.49776	1.49942e-75	3.1479e-74		dendrite self-avoidance	1.432×10-2
CRH	0.276049	0.407512	0.144586	0.354802	-1.49491	5.5048e-33	5.65334e-32		adenylate cyclase-modulating G protein-coupled receptor signaling pathway	1.580×10-2
KIAA1244	4.82477	7.11995	2.52958	0.355281	-1.49297	7.24863e-172	4.26351e-170		exocytosis	1.586×10-2
C10orf10	2.7773	4.09296	1.46164	0.357111	-1.48555	2.35488e-135	9.97602e-134		regulation of metal ion transport	1.607×10-2
ELL2	2.29875	3.38638	1.21111	0.357641	-1.48341	5.21394e-124	2.00582e-122		tetrahydrobiopterin biosynthetic process	1.610×10-2
HMP19	0.251608	0.369953	0.133263	0.360215	-1.47307	1.59896e-29	1.48951e-28		response to hexose	1.613×10-2
MUC13	2.12495	3.1223	1.1276	0.361144	-1.46935	1.8941e-117	6.74017e-116
CPE	15.5686	22.8723	8.2649	0.36135	-1.46853	1.40007e-249	1.21516e-247
MTMR7	0.330351	0.484977	0.175725	0.362338	-1.46459	6.04633e-38	7.06597e-37
SYNGR4	0.298384	0.438028	0.15874	0.362397	-1.46436	2.5214e-34	2.68234e-33
VSTM2L	0.238567	0.348826	0.128309	0.367829	-1.44289	3.07219e-27	2.68609e-26
GRIA3	0.458814	0.670423	0.247205	0.368729	-1.43937	9.01476e-51	1.34222e-49
NPNT	0.636754	0.928638	0.344869	0.371371	-1.42907	3.73407e-61	6.62728e-60
TMEM164	0.543555	0.792488	0.294621	0.371767	-1.42753	1.01092e-55	1.65778e-54
A1CF	0.923876	1.34648	0.501274	0.372285	-1.42552	6.89293e-74	1.42194e-72
ITPR1	0.339292	0.494366	0.184218	0.372635	-1.42417	4.78946e-37	5.4626e-36
CLU	11.4922	16.735	6.24933	0.373429	-1.42109	3.47021e-213	2.54613e-211
PPP1R1A	2.91235	4.2385	1.5862	0.374236	-1.41798	1.21675e-126	4.75803e-125
IRX1	0.193206	0.280751	0.105662	0.376354	-1.40984	1.6645e-21	1.16026e-20
SSTR2	0.668617	0.969718	0.367516	0.378992	-1.39976	2.71635e-60	4.74994e-59
FXYD3	0.475401	0.688028	0.262774	0.381924	-1.38864	4.04189e-49	5.83491e-48
COTL1	0.607627	0.878169	0.337084	0.383849	-1.38139	3.79706e-56	6.27e-55
PALLD	1.71748	2.48146	0.953503	0.384252	-1.37988	9.2646e-95	2.57563e-93
SLC29A4	0.898055	1.29484	0.501274	0.387133	-1.3691	1.00075e-67	1.88922e-66
CACNA1A	1.00714	1.44507	0.569214	0.393901	-1.3441	1.73921e-69	3.38195e-68
REC8	0.556518	0.797183	0.315853	0.396211	-1.33566	3.03497e-50	4.48131e-49
CD36	0.416888	0.596479	0.237297	0.397829	-1.32978	4.74258e-40	5.87007e-39
RIMBP2	0.95297	1.36291	0.543029	0.398433	-1.32759	3.40804e-66	6.34948e-65
2004-03-01	0.328737	0.469718	0.187757	0.399722	-1.32293	1.41631e-31	1.40781e-30
HIGD1A	1.54418	2.20563	0.882732	0.400217	-1.32115	3.05275e-83	7.05403e-82
QDPR	2.00211	2.85822	1.146	0.40095	-1.31851	1.45675e-93	3.98759e-92
NGFRAP1	4.64695	6.62347	2.67042	0.403175	-1.31052	3.69947e-132	1.49598e-130
CPLX2	0.999885	1.42277	0.576999	0.405546	-1.30206	2.43685e-65	4.51642e-64
TXNDC11	0.629876	0.895775	0.363977	0.406327	-1.29929	4.01898e-51	6.11177e-50
ABHD15	0.66797	0.94507	0.39087	0.413589	-1.27373	6.45222e-51	9.68786e-50
C14orf101	0.47062	0.665728	0.275513	0.413853	-1.27281	1.39891e-41	1.78104e-40
APLP1	2.23232	3.15516	1.30948	0.415029	-1.26872	2.06154e-91	5.47463e-90
KCNMB2	0.612262	0.864085	0.360439	0.417134	-1.26142	1.01375e-47	1.43152e-46
ZDHHC14	0.397988	0.560094	0.235881	0.421146	-1.24761	1.98395e-34	2.1169e-33
OCRL	0.535866	0.753756	0.317976	0.421855	-1.24518	2.07416e-43	2.72358e-42
GADD45G	0.285267	0.400469	0.170064	0.424661	-1.23562	1.699e-24	1.34652e-23
PHTF2	0.934346	1.31009	0.558599	0.426381	-1.22979	7.362e-57	1.22994e-55
KIAA1324	2.98326	4.18216	1.78436	0.42666	-1.22884	1.16579e-97	3.38652e-96
CNTN4	0.47957	0.671596	0.287544	0.42815	-1.22381	1.16828e-39	1.42618e-38
MYH10	1.60448	2.24554	0.963411	0.429033	-1.22084	3.93532e-73	8.04817e-72
SLC25A53	0.510251	0.71385	0.306653	0.429576	-1.21902	1.23981e-40	1.54802e-39
CNNM1	0.468523	0.655164	0.281883	0.430247	-1.21676	2.63374e-38	3.10336e-37
VDR	0.383773	0.53662	0.230927	0.430337	-1.21646	1.58795e-31	1.57182e-30
C19orf77	0.800239	1.11761	0.482873	0.432061	-1.21069	4.21378e-51	6.38074e-50
PPM1K	1.3024	1.81831	0.786483	0.432535	-1.20911	4.08936e-65	7.5399e-64
MAMLD1	0.262586	0.366432	0.15874	0.433205	-1.20688	5.5733e-22	4.00254e-21
CCDC86	0.562448	0.784272	0.340623	0.434317	-1.20318	7.54576e-42	9.62422e-41
LRP11	1.53632	2.14108	0.931564	0.435091	-1.20061	1.87368e-69	3.63351e-68
TMEM56	0.440906	0.614085	0.267728	0.435979	-1.19767	4.82496e-35	5.21873e-34
PEG10	5.29761	7.36995	3.22527	0.437624	-1.19224	7.2712e-116	2.52435e-114
HS6ST3	0.510148	0.707981	0.312314	0.441133	-1.18071	1.80711e-38	2.14353e-37
KIF12	0.339353	0.469718	0.208988	0.444922	-1.16838	3.25993e-26	2.72952e-25
DACH1	0.652505	0.902817	0.402194	0.445488	-1.16654	7.65532e-43	9.96032e-42
ENPP1	0.390488	0.540141	0.240835	0.445875	-1.16529	6.34348e-30	6.00353e-29
IFIH1	0.356752	0.493192	0.220311	0.446705	-1.16261	3.63003e-27	3.1583e-26
COL9A2	0.25954	0.358216	0.160863	0.449068	-1.15499	4.861e-20	3.20925e-19
RIN2	1.3155	1.81479	0.816207	0.449753	-1.1528	8.51443e-60	1.47438e-58
QPCT	2.48619	3.42864	1.54374	0.450248	-1.15121	7.83235e-80	1.75292e-78
PTPRN	4.04976	5.57418	2.52534	0.453042	-1.14228	3.88475e-96	1.08849e-94
PLIN3	0.833078	1.14577	0.520382	0.454175	-1.13868	1.31429e-46	1.82691e-45
PRKCE	0.354525	0.487324	0.221727	0.454989	-1.1361	3.63542e-26	3.02966e-25
KCNIP1	0.250141	0.342958	0.157325	0.45873	-1.12428	2.08714e-18	1.29731e-17
DZIP3	1.23935	1.69859	0.780113	0.459271	-1.12258	2.7631e-55	4.52069e-54
SPINT2	8.50879	11.6387	5.37884	0.46215	-1.11357	3.397e-120	1.24621e-118
USH1C	0.816284	1.11643	0.516136	0.462308	-1.11307	2.78316e-44	3.70931e-43
SEZ6L2	1.07808	1.47441	0.681741	0.462381	-1.11285	8.61205e-51	1.28495e-49
P4HTM	0.711779	0.973239	0.450318	0.462701	-1.11185	4.76112e-41	6.02935e-40
PTP4A3	0.583998	0.798357	0.369639	0.463	-1.11092	3.56887e-37	4.09012e-36
REEP4	0.473383	0.645775	0.300991	0.466093	-1.10131	2.37447e-32	2.39364e-31
TMEM60	0.605401	0.824178	0.386624	0.469103	-1.09202	1.04289e-36	1.18189e-35
PAX6	4.84155	6.58239	3.10071	0.471061	-1.08601	1.64491e-93	4.48536e-92
ADCY2	0.190195	0.258451	0.121939	0.471808	-1.08373	1.49149e-13	7.26057e-13
TUSC3	3.67905	4.99554	2.36256	0.472934	-1.08029	3.2115e-83	7.39683e-82
LRRTM2	0.175031	0.237324	0.112739	0.475042	-1.07387	3.14542e-12	1.42223e-11
MRC1	0.167273	0.226761	0.107785	0.475325	-1.07302	7.90876e-12	3.46806e-11
CECR1	1.36871	1.85469	0.882732	0.475944	-1.07113	4.58703e-53	7.23855e-52
RAB3B	2.9386	3.97324	1.90396	0.479197	-1.06131	2.52353e-73	5.17579e-72
FAM46C	0.68077	0.920423	0.441118	0.479256	-1.06113	6.70001e-37	7.61725e-36
STX11	0.340441	0.459155	0.221727	0.482902	-1.0502	7.82247e-22	5.57841e-21
TCEAL5	0.333623	0.449765	0.217481	0.483542	-1.04829	2.11869e-21	1.4711e-20
MPC2	1.33947	1.8054	0.873531	0.483844	-1.04739	1.77891e-50	2.63213e-49
SSTR1	0.395813	0.533099	0.258528	0.484953	-1.04408	8.73784e-25	7.03475e-24
ACVR1C	0.583204	0.785446	0.380962	0.485027	-1.04386	5.2207e-33	5.36932e-32
EMC10	2.03449	2.73967	1.3293	0.485204	-1.04334	1.06503e-60	1.87619e-59
NEUROD1	4.78671	6.43803	3.13539	0.48701	-1.03798	2.51491e-85	6.00626e-84
LCLAT1	0.45154	0.607042	0.296037	0.487671	-1.03602	9.99592e-28	8.90375e-27
2006-09-01	0.427323	0.574178	0.280467	0.488467	-1.03367	3.43123e-26	2.86621e-25
COX8A	4.20421	5.64812	2.7603	0.488711	-1.03295	1.72764e-80	3.90337e-79
TTC8	0.643755	0.864085	0.423425	0.490028	-1.02906	4.82581e-34	5.0882e-33
CSRNP3	0.531836	0.71385	0.349823	0.490051	-1.029	8.33136e-31	8.05629e-30
CACNA2D2	0.573573	0.769014	0.378132	0.49171	-1.02412	1.47238e-31	1.46149e-30
PCDHB4	0.239345	0.320657	0.158033	0.492839	-1.02081	5.11318e-15	2.6936e-14
SGSM1	1.01925	1.36526	0.673248	0.493129	-1.01996	3.72598e-42	4.77798e-41
SYP	0.713946	0.955634	0.472258	0.494183	-1.01688	5.12317e-35	5.52448e-34
MLLT11	0.458953	0.614085	0.303822	0.494755	-1.01521	4.27505e-27	3.71043e-26
PRLR	0.290135	0.387559	0.192711	0.497242	-1.00798	1.32069e-17	7.89864e-17
SLC30A8	7.44553	9.93685	4.95421	0.498569	-1.00413	6.3879e-94	1.75532e-92
CSGALNACT1	0.253456	0.338263	0.168648	0.498572	-1.00413	1.79746e-15	9.69863e-15
KCNMA1	1.02879	1.3723	0.68528	0.499366	-1.00183	6.79706e-41	8.56188e-40
GNAI1	0.91499	1.21972	0.610262	0.50033	-0.999048	2.24096e-38	2.64493e-37
MBOAT2	0.525502	0.699765	0.351238	0.501938	-0.99442	1.00816e-28	9.28208e-28
C1orf122	1.02903	1.36995	0.68811	0.502288	-0.993414	2.85352e-40	3.54424e-39
HSD17B14	0.419107	0.557746	0.280467	0.502858	-0.991778	7.97932e-24	6.1593e-23
CKMT1B	0.387364	0.515493	0.259236	0.502889	-0.991688	3.29689e-22	2.39428e-21
UPB1	0.14965	0.198592	0.100708	0.50711	-0.97963	3.66002e-09	1.32629e-08
CHST9	0.428281	0.56831	0.288252	0.507209	-0.979347	8.9571e-24	6.8991e-23
ENAM	0.250521	0.332394	0.168648	0.507374	-0.978878	1.80555e-14	9.24466e-14
FAM110B	0.253343	0.335915	0.170771	0.508376	-0.976032	1.30994e-14	6.75077e-14
MMRN1	0.483774	0.64108	0.326469	0.509248	-0.97356	2.3901e-26	2.01888e-25
DAPK2	0.232536	0.307746	0.157325	0.511216	-0.967996	3.16617e-13	1.5103e-12
VWA5B2	0.414412	0.548357	0.280467	0.511468	-0.967283	1.33017e-22	9.77518e-22
GNG2	0.789807	1.04366	0.535952	0.51353	-0.961479	2.35967e-33	2.43741e-32
PAM	5.16192	6.81831	3.50552	0.514133	-0.959786	1.72265e-75	3.60592e-74
PARM1	1.59703	2.10822	1.08585	0.515054	-0.957204	2.75533e-46	3.80771e-45
SLC8A2	0.353162	0.466197	0.240127	0.515077	-0.95714	3.5627e-19	2.26736e-18
HIST2H2BE	0.380676	0.501408	0.259943	0.518426	-0.947789	3.36387e-20	2.23535e-19
AP3B2	0.311547	0.409859	0.213234	0.520262	-0.942689	1.10202e-16	6.28955e-16
PAK3	1.2976	1.70681	0.888393	0.5205	-0.94203	1.11789e-40	1.40071e-39
GNAZ	0.401958	0.528404	0.275513	0.521406	-0.93952	9.24747e-21	6.30405e-20
SMARCA2	1.45174	1.90751	0.995966	0.522128	-0.937523	1.31235e-42	1.69818e-41
GRAMD4	0.373038	0.489671	0.256405	0.523626	-0.93339	3.56496e-19	2.26736e-18
OSBPL6	0.271459	0.355869	0.187049	0.525612	-0.927929	3.02597e-14	1.53717e-13
RTN1	1.07059	1.40282	0.738358	0.52634	-0.925934	4.36103e-36	4.83449e-35
FGF12	0.381858	0.500235	0.263482	0.526717	-0.924901	1.75836e-19	1.13851e-18
NUCB1	1.11303	1.45798	0.768082	0.526812	-0.92464	1.4801e-36	1.66412e-35
SNED1	0.206325	0.270188	0.142463	0.527273	-0.923377	5.33971e-11	2.20434e-10
GNG4	0.952196	1.24671	0.657679	0.52753	-0.922675	9.90521e-34	1.0367e-32
C1orf168	0.18046	0.23615	0.12477	0.52835	-0.920434	1.03686e-09	3.91267e-09
ST8SIA1	0.158945	0.207981	0.109908	0.528452	-0.920157	7.90555e-09	2.78396e-08
TMED3	1.10246	1.44038	0.764544	0.530795	-0.913775	1.31678e-35	1.44846e-34
DPP6	1.03745	1.35352	0.721373	0.53296	-0.9079	3.11729e-34	3.30637e-33
BEX1	6.80978	8.88404	4.73553	0.533038	-0.90769	7.67389e-75	1.59693e-73
YIPF2	0.251359	0.3277	0.175018	0.53408	-0.904873	7.65074e-13	3.57755e-12
MAGED1	2.16921	2.82653	1.51189	0.534893	-0.902677	1.93232e-47	2.70715e-46
CKMT1A	0.45053	0.585915	0.315145	0.537868	-0.894676	2.44234e-21	1.69252e-20
BCAR3	0.258297	0.335915	0.180679	0.537872	-0.894666	8.81154e-13	4.10686e-12
AP1S2	0.350358	0.455634	0.245081	0.537891	-0.894614	5.71114e-17	3.31535e-16
ZNF618	0.654406	0.85	0.458811	0.539778	-0.889563	2.47401e-26	2.08373e-25
PTGER4	0.163769	0.212676	0.114862	0.54008	-0.888756	2.03576e-08	6.89272e-08
SELENBP1	0.313325	0.406338	0.220311	0.542187	-0.883136	7.04817e-15	3.67486e-14
NEURL	0.484396	0.628169	0.340623	0.542247	-0.882978	3.70642e-22	2.68621e-21
GSTA4	0.936472	1.21385	0.659094	0.542978	-0.881033	9.58952e-31	9.23527e-30
SESN3	0.645361	0.834742	0.45598	0.546253	-0.872359	4.71147e-25	3.82343e-24
NOL4	0.962346	1.24437	0.680326	0.546725	-0.871114	1.53197e-30	1.46743e-29
SCGB2A1	0.422439	0.546009	0.298868	0.547367	-0.869419	5.54597e-19	3.5085e-18
SCN3B	0.462414	0.597653	0.327176	0.547435	-0.869239	1.2916e-20	8.74628e-20
C21orf58	0.509916	0.658685	0.361146	0.548284	-0.867005	5.91111e-22	4.23233e-21
AGT	0.835367	1.07887	0.591861	0.548592	-0.866194	3.57931e-28	3.24096e-27
NENF	1.22737	1.58474	0.869993	0.548981	-0.865172	7.3551e-34	7.74352e-33
LGI2	0.157659	0.203286	0.112031	0.5511	-0.859614	8.44675e-08	2.68973e-07
PDZK1	0.225148	0.290141	0.160156	0.551993	-0.857278	1.59208e-10	6.36208e-10
ATP6AP2	3.08086	3.96972	2.192	0.552181	-0.856787	1.1249e-49	1.6473e-48
RNASE4	0.322033	0.414554	0.229512	0.553635	-0.852992	2.43433e-14	1.23839e-13
THRB	0.302986	0.389906	0.216065	0.554147	-0.851661	1.72391e-13	8.36337e-13
RIMS2	0.668887	0.860563	0.477212	0.554534	-0.850652	2.22589e-24	1.7466e-23
IFI27L2	0.471123	0.605869	0.336377	0.555197	-0.848928	4.37821e-20	2.8932e-19
TSPAN7	1.18964	1.5284	0.850885	0.556715	-0.84499	5.29567e-32	5.29344e-31
SDC2	1.23256	1.58239	0.882732	0.557846	-0.842062	3.00067e-32	3.0121e-31
ADRBK2	0.995055	1.27723	0.71288	0.558146	-0.841286	4.07608e-29	3.77236e-28
NME4	0.657841	0.844131	0.47155	0.558621	-0.840057	1.2727e-23	9.72914e-23
RAB3GAP2	1.03139	1.323	0.739774	0.559162	-0.838663	1.57878e-29	1.47264e-28
CPNE3	1.93899	2.48498	1.39299	0.560566	-0.835044	6.67267e-39	7.99484e-38
C12orf75	1.53205	1.96268	1.10142	0.56118	-0.833463	4.98938e-35	5.38837e-34
RAB26	0.499232	0.638732	0.359731	0.563195	-0.828293	4.04911e-20	2.6832e-19
RAB3C	0.221273	0.283099	0.159448	0.563224	-0.828219	1.01088e-09	3.82071e-09
PIGT	0.977311	1.25023	0.704388	0.563404	-0.827757	4.2404e-28	3.82012e-27
HPS1	0.868197	1.11056	0.625832	0.563526	-0.827445	1.72028e-26	1.46275e-25
2003-09-01	0.472072	0.603521	0.340623	0.564392	-0.825229	3.36678e-19	2.14708e-18
TBL1X	0.620929	0.793662	0.448195	0.564718	-0.824397	3.09912e-22	2.25296e-21
MIA2	0.363899	0.465023	0.262774	0.565077	-0.82348	4.63961e-15	2.44594e-14
GRM4	0.319219	0.407512	0.230927	0.566676	-0.819404	3.21034e-13	1.53034e-12
NLGN2	0.348028	0.443897	0.252159	0.568057	-0.815893	2.34047e-14	1.1915e-13
STMN2	1.226	1.56362	0.888393	0.568166	-0.815615	2.88046e-30	2.74802e-29
ZNRF1	0.430103	0.547183	0.313022	0.572061	-0.80576	5.40799e-17	3.1445e-16
STXBP6	0.274307	0.348826	0.199788	0.572743	-0.804041	3.13357e-11	1.31651e-10
APH1B	0.657625	0.835915	0.479335	0.573425	-0.802324	9.87184e-22	7.00477e-21
HNF1A-AS1	0.39483	0.501408	0.288252	0.574884	-0.798656	1.86476e-15	1.00314e-14
NR4A2	0.357909	0.45446	0.261359	0.575097	-0.798122	4.12367e-14	2.07261e-13
ATP2B1	1.18569	1.50493	0.866454	0.575744	-0.7965	1.25768e-28	1.15496e-27
SSBP2	0.603659	0.765493	0.441826	0.577178	-0.792911	1.79509e-20	1.20753e-19
LINC00261	0.742997	0.941549	0.544444	0.578243	-0.790252	1.70962e-22	1.25437e-21
GPC6	0.404945	0.513146	0.296745	0.578285	-0.790147	1.81413e-15	9.78117e-15
RGAG4	0.414352	0.524883	0.303822	0.578837	-0.78877	9.17746e-16	5.01659e-15
GFOD2	0.486666	0.616432	0.3569	0.578977	-0.788421	4.0016e-18	2.44668e-17
ALPK3	1.07282	1.35704	0.788606	0.581121	-0.783089	1.94259e-26	1.64588e-25
LOC283683	0.229395	0.290141	0.168648	0.581263	-0.782736	3.90546e-09	1.40878e-08
CEACAM19	0.235039	0.297183	0.172895	0.581778	-0.78146	2.58538e-09	9.49191e-09
LDLRAP1	0.58885	0.744366	0.433333	0.582151	-0.780535	1.2144e-19	7.90751e-19
ABLIM1	1.2405	1.56714	0.913871	0.583147	-0.778068	5.09163e-28	4.56387e-27
DNER	0.250444	0.315962	0.184926	0.585277	-0.772807	8.64454e-10	3.28299e-09
NPTXR	0.419884	0.529577	0.310191	0.585733	-0.771685	2.77518e-15	1.47837e-14
ARNT2	0.466566	0.588263	0.344869	0.58625	-0.770412	6.49515e-17	3.74907e-16
UNC13A	0.743126	0.936854	0.549398	0.586429	-0.769972	1.53101e-21	1.07141e-20
GGA2	0.751593	0.947418	0.555768	0.586613	-0.769518	1.31081e-21	9.22753e-21
PTPRD	0.219168	0.276056	0.162279	0.587847	-0.766488	1.29712e-08	4.44897e-08
LRPAP1	1.85337	2.33357	1.37318	0.588446	-0.765019	2.08746e-32	2.1073e-31
ARL3	1.19842	1.50845	0.888393	0.588944	-0.763797	1.23734e-26	1.05589e-25
CHKA	0.688807	0.866432	0.511182	0.589985	-0.76125	2.47173e-20	1.65177e-19
HERC5	0.304772	0.382864	0.226681	0.592066	-0.756169	3.67397e-11	1.53269e-10
PPAPDC1B	1.14705	1.44038	0.853715	0.592703	-0.754618	1.92976e-25	1.58592e-24
NPDC1	0.339579	0.426291	0.252866	0.593177	-0.753464	3.32108e-12	1.49976e-11
BEX5	0.631311	0.792488	0.470134	0.593238	-0.753316	5.66812e-19	3.58259e-18
IL6R	0.578045	0.725587	0.430502	0.593316	-0.753127	2.85073e-18	1.75659e-17
WFS1	0.600035	0.752582	0.447488	0.594603	-0.750001	2.02687e-18	1.26095e-17
GPR137B	0.344636	0.43216	0.257113	0.594948	-0.749164	3.82321e-12	1.71779e-11
NRXN1	0.405195	0.507277	0.303114	0.597531	-0.742914	6.22186e-14	3.08793e-13
WDR59	0.42495	0.531925	0.317976	0.597784	-0.742305	1.68468e-14	8.64445e-14
CKB	0.761604	0.953286	0.569922	0.59785	-0.742145	2.8174e-20	1.87924e-19
TMEM9	0.781359	0.977934	0.584784	0.597979	-0.741833	1.64787e-20	1.1106e-19
PDE4D	0.328765	0.411033	0.246497	0.599701	-0.737685	2.50739e-11	1.06348e-10
STMN1	1.12731	1.40869	0.845931	0.600511	-0.735738	4.25029e-24	3.30955e-23
GDA	0.660249	0.824178	0.49632	0.6022	-0.731686	2.00662e-18	1.24944e-17
BACE1	0.935878	1.16808	0.70368	0.602427	-0.731141	7.80077e-22	5.56852e-21
WBSCR22	0.591931	0.738498	0.445364	0.603068	-0.729607	1.8789e-17	1.11527e-16
CD82	0.544309	0.678638	0.409979	0.60412	-0.727094	1.55236e-16	8.79631e-16
G6PC3	0.978684	1.21972	0.73765	0.604771	-0.725539	5.70482e-22	4.09046e-21
KLHL3	0.260214	0.324178	0.196249	0.605374	-0.724102	5.94369e-09	2.1193e-08
LINC00643	0.657902	0.819484	0.49632	0.60565	-0.723445	5.35967e-18	3.24913e-17
RPS6KA3	1.26572	1.57653	0.954919	0.605711	-0.723299	1.15687e-24	9.26146e-24
KIAA0319	0.314188	0.39108	0.237297	0.606773	-0.720772	1.35299e-10	5.43717e-10
SLC37A4	0.517149	0.643427	0.39087	0.607482	-0.719086	7.12233e-16	3.92334e-15
FAM47E	0.445068	0.553052	0.337084	0.609499	-0.714305	4.47433e-14	2.24252e-13
FAM46A	1.22904	1.52723	0.930856	0.609506	-0.714287	9.21871e-24	7.08527e-23
HIST1H1C	0.348762	0.433333	0.26419	0.609668	-0.713903	2.06229e-11	8.79933e-11
EDIL3	0.237404	0.294836	0.179972	0.610414	-0.712141	4.17571e-08	1.36952e-07
NOVA1	0.36793	0.456808	0.279052	0.610874	-0.711054	9.31055e-12	4.06772e-11
GPAA1	0.57877	0.718545	0.438995	0.61095	-0.710873	1.83296e-16	1.03615e-15
RGS9	0.486226	0.603521	0.368931	0.611298	-0.710052	5.62371e-15	2.95162e-14
ANXA7	1.40461	1.74319	1.06603	0.611539	-0.709484	6.68979e-25	5.40423e-24
MAGI2-AS3	0.668845	0.830047	0.507643	0.611584	-0.709378	1.11334e-17	6.69228e-17
SCAMP1	1.35511	1.68099	1.02923	0.612277	-0.707744	2.06791e-24	1.62443e-23
PLP2	1.20612	1.49554	0.916702	0.612957	-0.706142	4.82392e-23	3.61388e-22
G6PC2	4.31394	5.34883	3.27905	0.613041	-0.705944	4.32955e-39	5.22261e-38
NDUFA7	1.08265	1.34061	0.824699	0.615167	-0.70095	1.31474e-21	9.24607e-21
CYSTM1	1.83936	2.27723	1.40149	0.615435	-0.700323	2.07888e-27	1.82885e-26
MALAT1	178.557	221.024	136.089	0.615723	-0.699647	2.02264e-93	5.49432e-92
CXorf57	0.622284	0.770188	0.474381	0.615929	-0.699165	1.40652e-16	7.99537e-16
P4HA2	0.622284	0.770188	0.474381	0.615929	-0.699165	1.40652e-16	7.99537e-16
CBX6	1.35394	1.67512	1.03277	0.616534	-0.697747	8.48578e-24	6.54315e-23
CRELD1	0.377811	0.467371	0.288252	0.616752	-0.697238	1.10816e-11	4.81489e-11
USP25	0.516571	0.638732	0.394409	0.617487	-0.695519	7.10847e-15	3.70359e-14
TCTA	0.709304	0.876995	0.541614	0.617579	-0.695305	1.65741e-17	9.86268e-17
CPNE8	0.355234	0.439202	0.271267	0.617636	-0.695172	5.61398e-11	2.31487e-10
LSAMP	0.270803	0.334742	0.206865	0.617983	-0.69436	1.24099e-08	4.27291e-08
ATP5EP2	3.645	4.50493	2.78507	0.618227	-0.693792	1.83387e-35	2.00486e-34
COX17	2.91863	3.60704	2.23022	0.618296	-0.693631	1.54144e-32	1.5672e-31
CTNND2	0.361586	0.446244	0.276929	0.620576	-0.68832	6.48894e-11	2.66331e-10
IFI6	0.550911	0.679812	0.42201	0.620774	-0.687859	4.55037e-15	2.40067e-14
SCG3	3.2699	4.03427	2.50552	0.621059	-0.687198	2.05517e-33	2.12906e-32
MAP7D3	0.275274	0.339437	0.211111	0.621946	-0.68514	1.31062e-08	4.4888e-08
NUCB2	1.60314	1.97676	1.22951	0.621983	-0.685053	1.05963e-24	8.5117e-24
CERCAM	0.497291	0.612911	0.38167	0.622717	-0.683351	3.4626e-14	1.75522e-13
HMGN5	0.377699	0.465023	0.290375	0.624431	-0.679386	3.02234e-11	1.27203e-10
ARHGAP1	1.13994	1.40282	0.87707	0.625221	-0.677563	7.71859e-21	5.28204e-20
TOX3	0.361707	0.44507	0.278344	0.625393	-0.677165	1.0703e-10	4.32065e-10
EMB	0.436852	0.53662	0.337084	0.628162	-0.670791	2.18684e-12	9.95761e-12
RCAN2	0.948271	1.16455	0.731989	0.628557	-0.669884	8.15612e-19	5.12784e-18
TBC1D9	0.762942	0.936854	0.58903	0.628732	-0.669483	6.22459e-17	3.60459e-16
ATP9A	1.21815	1.49554	0.940764	0.629047	-0.668761	5.97136e-21	4.09818e-20
RAB27A	1.0333	1.26667	0.799929	0.631523	-0.663093	4.12446e-19	2.61854e-18
TMX4	1.22345	1.49906	0.947841	0.63229	-0.661341	1.29639e-20	8.77034e-20
PCBD1	1.69607	2.0777	1.31444	0.632641	-0.660542	1.04967e-23	8.05882e-23
CITED2	0.381704	0.467371	0.296037	0.633409	-0.658791	1.04679e-10	4.23297e-10
MYO10	0.862201	1.0554	0.669002	0.633885	-0.657706	2.22224e-17	1.31578e-16
SH3GL2	0.655114	0.801878	0.508351	0.633951	-0.657558	3.8535e-15	2.03603e-14
MAN1A1	2.75162	3.36643	2.1368	0.634738	-0.655768	1.50512e-28	1.37509e-27
STC2	0.252585	0.30892	0.196249	0.635274	-0.654548	1.80002e-07	5.58444e-07
DNAJA4	0.391819	0.479108	0.304529	0.635617	-0.653769	7.24295e-11	2.95574e-10
SIK3	0.686987	0.839437	0.534536	0.63678	-0.651133	2.44075e-15	1.30314e-14
LOC100131564	0.527644	0.644601	0.410686	0.637117	-0.650369	2.12038e-13	1.0238e-12
CTAGE5	0.936293	1.14343	0.729158	0.637695	-0.649062	1.21519e-17	7.28603e-17
FAM210B	1.04237	1.27136	0.813376	0.639768	-0.64438	2.80233e-18	1.72827e-17
NPTN	1.71044	2.08592	1.33496	0.639988	-0.643883	1.18516e-22	8.73162e-22
SDF2L1	0.64254	0.783099	0.501982	0.64102	-0.641559	1.97949e-14	1.0128e-13
ISL1	1.95834	2.38638	1.53029	0.641259	-0.641022	7.91362e-24	6.11522e-23
NIPSNAP3A	0.521533	0.635211	0.407856	0.642079	-0.639178	6.69082e-13	3.14107e-12
TCTN1	0.562459	0.684507	0.44041	0.643398	-0.636217	2.99034e-13	1.42834e-12
THEM6	0.37442	0.455634	0.293206	0.643512	-0.63596	6.2293e-10	2.39513e-09
PVR	0.569398	0.692723	0.446072	0.64394	-0.635001	2.035e-13	9.83237e-13
IVNS1ABP	0.791544	0.961502	0.621585	0.646473	-0.629338	2.15929e-15	1.15589e-14
SLC9A7	0.412877	0.501408	0.324345	0.646869	-0.628455	1.51415e-10	6.06086e-10
PITRM1	0.782137	0.949765	0.614508	0.647011	-0.628139	3.0603e-15	1.62538e-14
PHF17	0.776613	0.941549	0.611677	0.64965	-0.622266	5.45164e-15	2.86765e-14
TUBA1B	6.84676	8.28779	5.40573	0.652252	-0.616498	1.57449e-35	1.72394e-34
ITM2B	10.0086	12.1117	7.90538	0.652704	-0.615499	5.17772e-40	6.39755e-39
RUNDC3A	0.62515	0.756103	0.494197	0.65361	-0.613498	3.24632e-13	1.54542e-12
SMAP2	0.404885	0.489671	0.320099	0.653702	-0.613295	6.35223e-10	2.44108e-09
GRSF1	1.47728	1.78662	1.16794	0.653715	-0.613266	1.75968e-19	1.13851e-18
BCKDHB	0.361492	0.436854	0.286129	0.654975	-0.610488	5.26358e-09	1.88625e-08
TCEAL3	1.37862	1.66573	1.09151	0.655274	-0.609831	1.08529e-18	6.79932e-18
HLA-A	8.87192	10.7033	7.04055	0.657793	-0.604293	3.42053e-37	3.92644e-36
CSTF3	0.411945	0.496714	0.327176	0.658682	-0.602346	9.09126e-10	3.44712e-09
NFASC	0.402538	0.484977	0.320099	0.66003	-0.599396	1.75471e-09	6.5111e-09
LINC00617	0.421119	0.507277	0.334961	0.660312	-0.59878	7.30411e-10	2.78731e-09
CERK	1.36181	1.63991	1.08372	0.660844	-0.597618	5.97904e-18	3.61536e-17
TCEAL2	0.69125	0.832394	0.550106	0.660872	-0.597557	3.24316e-13	1.54495e-12
LOC550643	0.626453	0.753756	0.499151	0.662218	-0.594622	1.82099e-12	8.32902e-12
RGS17	0.317278	0.38169	0.252866	0.662491	-0.594027	1.06785e-07	3.37923e-07
SYT4	0.866715	1.04249	0.690941	0.662781	-0.593396	1.63725e-14	8.40717e-14
PGAP1	0.349737	0.420423	0.279052	0.663741	-0.591308	2.8182e-08	9.39005e-08
LBH	0.39572	0.475587	0.315853	0.664133	-0.590456	3.88192e-09	1.40171e-08
NDUFB11	0.99655	1.19742	0.795683	0.664499	-0.589661	2.74283e-15	1.46223e-14
DNPH1	0.466282	0.560094	0.37247	0.665013	-0.588545	1.8472e-10	7.34852e-10
KCNK16	0.512265	0.615258	0.409271	0.665202	-0.588135	3.73616e-11	1.55772e-10
SLC38A10	0.838847	1.00728	0.670418	0.665574	-0.587329	5.70799e-14	2.84082e-13
FADS1	1.29644	1.55657	1.03631	0.665761	-0.586923	5.34713e-17	3.1142e-16
PAPSS2	3.00873	3.61174	2.40573	0.666087	-0.586217	5.25648e-24	4.0841e-23
RHBDD2	0.744414	0.893427	0.5954	0.666422	-0.585491	3.60302e-13	1.7118e-12
UQCR11	1.15332	1.38286	0.923779	0.668019	-0.582039	7.57413e-16	4.169e-15
BTG2	2.06346	2.47207	1.65485	0.669419	-0.579019	3.44697e-20	2.28844e-19
MAGI2	0.398076	0.476761	0.319391	0.66992	-0.57794	8.27428e-09	2.91237e-08
CALM1	6.75255	8.08592	5.41918	0.6702	-0.577337	3.18177e-31	3.10626e-30
LIMCH1	1.17214	1.40282	0.941472	0.67113	-0.575337	1.1543e-15	6.28069e-15
PPP1R3B	0.424891	0.508451	0.341331	0.671315	-0.574939	2.65805e-09	9.73114e-09
SH3KBP1	0.648573	0.776056	0.52109	0.671459	-0.574629	6.64436e-12	2.93531e-11
EPB41L3	0.726428	0.868779	0.584076	0.672295	-0.572833	1.69179e-12	7.76305e-12
ST18	0.639166	0.764319	0.514013	0.672511	-0.572371	9.97262e-12	4.34897e-11
AIG1	0.617763	0.738498	0.497028	0.673025	-0.571267	1.63591e-11	7.02642e-11
CNKSR3	0.337042	0.402817	0.271267	0.673425	-0.570412	1.40205e-07	4.38226e-07
FBXL16	0.66951	0.799531	0.53949	0.674759	-0.567556	8.38223e-12	3.6689e-11
BIVM	0.420895	0.502582	0.339207	0.674929	-0.567192	5.21239e-09	1.86884e-08
NDUFAF3	0.637405	0.760798	0.514013	0.675623	-0.56571	1.56108e-11	6.71716e-11
SPCS1	1.81251	2.16338	1.46164	0.675629	-0.565697	2.45942e-18	1.52074e-17
SLC36A4	0.548262	0.653991	0.442534	0.676667	-0.563483	1.0185e-10	4.12324e-10
GDI1	1.01468	1.21033	0.819038	0.676707	-0.563397	3.51406e-14	1.78004e-13
TRAK1	0.978461	1.1669	0.790021	0.677025	-0.562719	6.44272e-14	3.19532e-13
RAB7L1	0.924366	1.10117	0.747558	0.678874	-0.558784	2.48983e-13	1.19569e-12
INA	1.27648	1.52019	1.03277	0.679368	-0.557735	1.99848e-15	1.07183e-14
ZKSCAN1	1.78371	2.12347	1.44395	0.679994	-0.556407	1.18467e-17	7.11503e-17
CUTA	1.62048	1.92864	1.31231	0.680436	-0.55547	6.38892e-17	3.69374e-16
IDS	5.86899	6.98263	4.75534	0.681025	-0.554221	1.48354e-27	1.31159e-26
PSEN2	0.422664	0.502582	0.342746	0.68197	-0.55222	1.03917e-08	3.6165e-08
PDXDC2P	0.384207	0.456808	0.311607	0.68214	-0.551861	5.79792e-08	1.87307e-07
COPE	0.487936	0.580047	0.395824	0.682401	-0.551309	1.06036e-09	3.99715e-09
FNDC3A	1.49841	1.78075	1.21607	0.682894	-0.550265	4.61268e-16	2.56072e-15
OGT	0.940721	1.11761	0.763836	0.683457	-0.549077	4.52736e-13	2.14095e-12
PPP3CB	0.787833	0.935681	0.639986	0.683979	-0.547976	5.74218e-12	2.5526e-11
CNPY2	1.33588	1.58592	1.08585	0.684681	-0.546497	4.29463e-15	2.26742e-14
SMA4	0.378917	0.449765	0.308068	0.684953	-0.545924	1.05365e-07	3.33579e-07
CD200	1.05657	1.25376	0.859377	0.685442	-0.544893	1.2273e-13	6.00737e-13
HMGN2	2.27474	2.69859	1.85088	0.685871	-0.543992	9.67463e-19	6.07181e-18
FLNB	1.11032	1.31596	0.904671	0.68746	-0.540653	1.19198e-13	5.83849e-13
MTSS1L	0.516166	0.611737	0.420594	0.687541	-0.540482	1.28403e-09	4.80465e-09
QSOX2	0.388445	0.460329	0.316561	0.687684	-0.540183	1.0286e-07	3.25937e-07
NT5C3	0.641065	0.759624	0.522505	0.687847	-0.539841	1.20558e-10	4.853e-10
GK5	0.471711	0.55892	0.384501	0.687936	-0.539655	3.72345e-09	1.34791e-08
GNAS	81.4818	96.5366	66.427	0.688101	-0.539307	1.45983e-50	2.16902e-49
TMEM17	0.397619	0.470892	0.324345	0.688789	-0.537865	8.09081e-08	2.5787e-07
IRF6	0.794073	0.940376	0.647771	0.688843	-0.537754	1.05228e-11	4.58048e-11
CD46	1.50595	1.7831	1.2288	0.68914	-0.537132	1.96316e-15	1.05527e-14
LOC729013	0.371158	0.439202	0.303114	0.690147	-0.535024	2.10442e-07	6.50896e-07
MBD4	0.593555	0.702113	0.484996	0.690767	-0.533728	4.7028e-10	1.82497e-09
FAM104B	0.398326	0.470892	0.325761	0.691795	-0.531583	1.02521e-07	3.25009e-07
VKORC1	1.31708	1.5554	1.07877	0.693564	-0.527899	4.24551e-14	2.13235e-13
ROMO1	0.881111	1.04014	0.722081	0.694214	-0.526547	7.526e-12	3.30837e-11
KCNK17	0.475715	0.561268	0.390163	0.695146	-0.524613	9.47168e-09	3.31579e-08
CAMK2B	0.585209	0.690376	0.480042	0.695335	-0.524219	9.10323e-10	3.44983e-09
SLC35G2	0.452077	0.533099	0.371054	0.696034	-0.522771	2.29792e-08	7.69976e-08
SH3RF1	0.436317	0.514319	0.358316	0.696679	-0.521433	4.01551e-08	1.31819e-07
NDUFB8	1.08364	1.27606	0.891224	0.698421	-0.517831	1.39567e-12	6.42082e-12
TMEM80	0.42597	0.501408	0.350531	0.699092	-0.516445	7.31485e-08	2.34292e-07
GNE	0.692355	0.814789	0.569922	0.699472	-0.515661	3.49363e-10	1.36993e-09
RASSF5	0.48501	0.570657	0.399363	0.69983	-0.514924	1.16673e-08	4.03284e-08
PFN2	3.38809	3.98615	2.79002	0.699929	-0.51472	9.56804e-20	6.24732e-19
PCSK1N	1.98148	2.33005	1.63291	0.700805	-0.512915	6.24684e-16	3.45713e-15
SDK1	0.39257	0.461502	0.323638	0.70127	-0.511959	3.20685e-07	9.77856e-07
CERS6	0.675776	0.793662	0.557891	0.702933	-0.508541	7.17377e-10	2.74198e-09
CST3	1.55821	1.82887	1.28754	0.70401	-0.506333	4.46338e-14	2.23861e-13
MAGED2	1.12164	1.31596	0.927318	0.704669	-0.504983	3.73343e-12	1.67851e-11
SHFM1	1.08471	1.27254	0.896886	0.704803	-0.504709	5.42143e-12	2.41756e-11
TMEM14A	0.714708	0.838263	0.591154	0.705213	-0.50387	6.62739e-10	2.54545e-09
ASPH	2.36761	2.77606	1.95916	0.705737	-0.502798	1.79729e-16	1.0168e-15
LSMD1	0.661079	0.774883	0.547275	0.706269	-0.501711	1.663e-09	6.18369e-09
SLC29A1	0.776338	0.909859	0.642817	0.706501	-0.501236	3.30006e-10	1.29545e-09
VPS26B	0.605214	0.709155	0.501274	0.706861	-0.500502	3.90352e-09	1.40878e-08
FBXW7	0.477018	0.55892	0.395117	0.706929	-0.500363	3.74361e-08	1.23178e-07
ZBTB41	0.603687	0.706808	0.500566	0.708207	-0.497757	5.208e-09	1.86821e-08
NAV1	1.38828	1.62347	1.15308	0.710254	-0.493594	7.64769e-13	3.57755e-12
EPHX2	0.451852	0.528404	0.375301	0.710254	-0.493593	1.23737e-07	3.88972e-07
UBB	8.61669	10.0754	7.15803	0.71045	-0.493195	4.48851e-25	3.64666e-24
C22orf32	0.994161	1.16221	0.826115	0.710816	-0.492453	4.65719e-11	1.93041e-10
FKBP2	0.812568	0.949765	0.675372	0.711093	-0.49189	4.19326e-10	1.63526e-09
PTS	0.604748	0.706808	0.502689	0.711211	-0.49165	7.4707e-09	2.64128e-08
NDUFA1	2.18592	2.55423	1.81762	0.711614	-0.490834	2.56446e-15	1.36816e-14
PKM	4.84561	5.65986	4.03135	0.712271	-0.489502	1.85985e-20	1.24991e-19
H1FX	0.492665	0.575352	0.409979	0.71257	-0.488896	6.30244e-08	2.0287e-07
VPS41	0.686729	0.800704	0.572753	0.715312	-0.483356	4.12766e-09	1.48667e-08
CD164	2.11549	2.46502	1.76596	0.716407	-0.48115	1.5412e-14	7.9254e-14
MYEF2	0.573351	0.668075	0.478627	0.716427	-0.481108	2.83989e-08	9.4579e-08
KCNK3	0.578408	0.673944	0.482873	0.716489	-0.480983	2.12659e-08	7.17766e-08
SGSM2	0.652034	0.759624	0.544444	0.716728	-0.480501	7.68605e-09	2.71203e-08
NRCAM	0.930425	1.08357	0.777282	0.717336	-0.479279	3.03898e-10	1.19494e-09
ECH1	1.2047	1.40282	1.00658	0.717543	-0.478862	1.86141e-11	7.96613e-11
SNAP25	1.24928	1.45446	1.04409	0.717854	-0.478237	1.25307e-11	5.42133e-11
APOA1BP	0.887498	1.0331	0.741897	0.718128	-0.477688	5.07851e-10	1.96433e-09
EPT1	0.65874	0.766667	0.550814	0.718453	-0.477035	1.01273e-08	3.52968e-08
SESN2	0.47644	0.554225	0.398655	0.719302	-0.475331	1.9284e-07	5.97753e-07
PRPS1	0.527955	0.614085	0.441826	0.719487	-0.474959	7.4504e-08	2.38312e-07
PROX1	0.766594	0.89108	0.642109	0.720596	-0.472736	3.14975e-09	1.14899e-08
SGPL1	0.626281	0.727934	0.524628	0.720709	-0.472512	2.15918e-08	7.27599e-08
MANEAL	0.52043	0.604695	0.436164	0.721296	-0.471336	1.06854e-07	3.37991e-07
ITPK1	0.564065	0.655164	0.472965	0.721903	-0.470122	5.22222e-08	1.69865e-07
TMEM147	0.85516	0.993192	0.717127	0.722042	-0.469845	1.46559e-09	5.46391e-09
TPD52	3.15334	3.66103	2.64565	0.722651	-0.46863	3.61682e-16	2.01416e-15
TMEM258	1.79678	2.08592	1.50764	0.722773	-0.468386	5.50398e-13	2.59244e-12
ST8SIA3	0.584648	0.678638	0.490658	0.723004	-0.467925	5.31372e-08	1.72134e-07
STX16	1.0237	1.18803	0.859377	0.723364	-0.467206	2.95133e-10	1.16176e-09
NDUFC1	1.72704	2.00376	1.45032	0.7238	-0.466337	1.02631e-12	4.76156e-12
ATP6AP1	0.907736	1.05305	0.76242	0.72401	-0.465918	1.15647e-09	4.33873e-09
CRMP1	0.552776	0.64108	0.464473	0.724516	-0.46491	8.82306e-08	2.80454e-07
ANAPC11	0.547719	0.635211	0.460226	0.724525	-0.464893	1.18169e-07	3.71799e-07
BEX2	2.26713	2.62817	1.90609	0.725253	-0.463445	5.41263e-14	2.69759e-13
ANKH	1.04347	1.20915	0.877778	0.725943	-0.462071	3.75874e-10	1.46903e-09
NDUFB2	1.45194	1.68216	1.22173	0.726285	-0.461393	1.31559e-11	5.6746e-11
ITFG1	1.02583	1.18803	0.863623	0.726939	-0.460095	5.13863e-10	1.98651e-09
C17orf89	0.532314	0.616432	0.448195	0.72708	-0.459814	1.70232e-07	5.29288e-07
PRAF2	0.949024	1.09883	0.799222	0.727341	-0.459296	1.35786e-09	5.07292e-09
SEC14L1	0.791657	0.915728	0.667587	0.729023	-0.455963	8.74503e-09	3.07047e-08
PCNX	0.531494	0.614085	0.448903	0.731012	-0.452033	3.19434e-07	9.74459e-07
YIPF6	1.36163	1.573	1.15025	0.731242	-0.451578	6.86076e-11	2.80621e-10
COA3	0.891399	1.02958	0.75322	0.731582	-0.450909	4.68689e-09	1.68553e-08
ATXN2	1.22696	1.4169	1.03701	0.731888	-0.450305	2.06672e-10	8.20348e-10
FAM167A	0.632763	0.730282	0.535244	0.732928	-0.448256	9.18437e-08	2.91679e-07
DYNLRB1	1.49819	1.72793	1.26844	0.734077	-0.445998	4.08997e-11	1.70125e-10
HIPK2	2.25293	2.59765	1.90821	0.73459	-0.444989	5.82463e-13	2.73804e-12
COX7A2	2.79056	3.21502	2.3661	0.735951	-0.442318	6.02161e-14	2.99063e-13
HMGN3	0.866353	0.997887	0.73482	0.736375	-0.441487	1.27806e-08	4.38784e-08
TMEM205	0.668053	0.769014	0.567091	0.737426	-0.439429	1.10924e-07	3.50397e-07
SRPK2	0.649704	0.747887	0.551522	0.737439	-0.439404	1.24116e-07	3.89994e-07
ABI2	0.912932	1.0507	0.775159	0.737752	-0.438792	1.00233e-08	3.49515e-08
AK2	0.963981	1.10822	0.819745	0.739698	-0.434992	7.04678e-09	2.49885e-08
ABHD16A	0.913993	1.0507	0.777282	0.739773	-0.434846	1.31617e-08	4.50561e-08
BOLA3	0.665938	0.765493	0.566384	0.739894	-0.43461	1.5794e-07	4.91498e-07
CADPS	1.18204	1.35822	1.00587	0.740585	-0.433263	1.41897e-09	5.29566e-09
ANXA6	0.912587	1.04718	0.77799	0.742936	-0.42869	2.04664e-08	6.92627e-08
TRNP1	0.874949	1.00376	0.746143	0.743351	-0.427884	3.04285e-08	1.01007e-07
CMIP	1.53714	1.76197	1.31231	0.744799	-0.425078	2.73698e-10	1.07917e-09
AHI1	1.02256	1.1716	0.873531	0.745591	-0.423544	1.07144e-08	3.72155e-08
UBL5	2.02279	2.31714	1.72845	0.745942	-0.422864	2.09139e-11	8.91815e-11
NOMO1	0.781094	0.894601	0.667587	0.74624	-0.422289	1.11917e-07	3.53378e-07
IDI1	1.09714	1.25493	0.939349	0.748527	-0.417873	9.71498e-09	3.39428e-08
MYL6	6.04173	6.90986	5.1736	0.748728	-0.417487	1.9486e-16	1.09977e-15
PKD2	0.891425	1.01901	0.763836	0.749583	-0.41584	6.7401e-08	2.16468e-07
VAMP2	1.7858	2.04131	1.53029	0.749659	-0.415693	1.52906e-10	6.11709e-10
DNAJC12	1.03269	1.17981	0.885563	0.750596	-0.413891	2.13608e-08	7.20496e-08
RAB11A	2.43707	2.78192	2.09222	0.752075	-0.411052	1.23313e-11	5.34156e-11
HECTD4	0.966354	1.10235	0.830361	0.753266	-0.408769	5.1997e-08	1.6921e-07
CALCOCO2	0.859674	0.980282	0.739066	0.753932	-0.407494	1.51802e-07	4.73433e-07
ESYT1	0.83027	0.946244	0.714296	0.754875	-0.405691	2.29543e-07	7.08745e-07
ATP5J2	1.62738	1.85469	1.40007	0.754879	-0.405682	9.80353e-10	3.71126e-09
PNMA2	1.29617	1.47676	1.11557	0.755417	-0.404655	7.17911e-09	2.54198e-08
SNHG6	1.27641	1.45211	1.10071	0.758004	-0.399722	1.21604e-08	4.1931e-08
UQCRQ	3.19022	3.62934	2.7511	0.758015	-0.399701	3.32359e-12	1.49993e-11
HSD17B12	2.01885	2.29014	1.74756	0.763079	-0.390096	6.82454e-10	2.61552e-09
COPZ1	1.056	1.19742	0.914579	0.763793	-0.388747	1.26289e-07	3.96297e-07
CAPZB	1.52073	1.72207	1.31939	0.766168	-0.384268	1.22669e-08	4.22574e-08
ATRAID	0.996958	1.12817	0.865747	0.767391	-0.381966	3.0023e-07	9.18237e-07
SERF2	2.88398	3.26315	2.50481	0.767607	-0.381561	7.42742e-11	3.02755e-10
NHP2L1	1.68047	1.8993	1.46164	0.76957	-0.377875	1.03853e-08	3.61605e-08
CDC42EP3	1.40383	1.58239	1.22527	0.774311	-0.369015	8.37431e-08	2.66786e-07
KDELR1	1.47876	1.66573	1.29179	0.775511	-0.36678	6.21121e-08	2.00114e-07
MAB21L3	4.41125	4.96737	3.85513	0.776091	-0.365703	1.08838e-11	4.73471e-11
RAP1GAP2	2.35271	2.6493	2.05612	0.776101	-0.365683	2.15428e-09	7.95643e-09
TMEM59	3.64399	4.10235	3.18563	0.776539	-0.364869	6.52037e-11	2.67467e-10
TUBA1A	5.17855	5.81831	4.53878	0.780086	-0.358295	6.83808e-12	3.01528e-11
OAZ1	2.73325	3.06714	2.39936	0.782281	-0.354241	2.31696e-09	8.53508e-09
ATP5L	2.85103	3.18451	2.51755	0.790562	-0.339049	7.84843e-09	2.76521e-08
ACLY	2.15374	2.40282	1.90467	0.792683	-0.335185	7.52194e-08	2.40493e-07
KCNQ1OT1	8.19957	9.09178	7.30736	0.803732	-0.315213	6.19542e-11	2.54725e-10
LUC7L3	2.48773	2.75728	2.21819	0.804485	-0.313862	2.09869e-07	6.49407e-07
CD63	6.00852	6.65164	5.36539	0.806627	-0.310027	1.08975e-09	4.10358e-09
PRKAR1A	4.64691	5.11526	4.17856	0.816881	-0.291803	4.35531e-08	1.42514e-07

## Sheet: beta
Gene	baseMean	baseMeanA	baseMeanB	foldChange	log2FoldChange	pval	padj		Results g:Profiler (top 100)
INS	22.4212	43.994	0.848344	0.0192832	-5.69651	0	0		Gene Ontology: Biological Processes	Adjusted p-value		Reactome	Adjusted p-value
IAPP	19.8856	38.5062	1.26501	0.0328522	-4.92787	0	0		negative regulation of cellular process	1.910×10-19		Regulation of gene expression in beta cells	2.410×10-7
MAFA	1.95844	3.76225	0.154636	0.0411019	-4.60465	0	0		positive regulation of cellular process	5.743×10-19		Regulation of beta-cell development	5.085×10-6
NPTX2	2.94216	5.59007	0.29426	0.0526399	-4.2477	0	0		positive regulation of biological process	1.348×10-17		Integration of energy metabolism	3.971×10-5
DLK1	1.55971	2.96313	0.156291	0.0527453	-4.24481	0	0		regulation of cellular process	3.748×10-17		Regulation of insulin secretion	9.462×10-5
ADCYAP1	1.06385	1.97638	0.151325	0.0765665	-3.70714	0	0		regulation of biological quality	4.251×10-17		Attenuation phase	1.476×10-3
PFKFB2	1.46617	2.6585	0.273841	0.103006	-3.2792	0	0		cellular localization	2.532×10-15		Insulin processing	1.177×10-2
PDX1	2.0128	3.60773	0.417881	0.115829	-3.10993	0	0		positive regulation of metabolic process	3.287×10-15		Amino acids regulate mTORC1	1.712×10-2
TGFBR3	1.14608	2.04702	0.245143	0.119756	-3.06183	0	0		protein localization	5.468×10-15		Insulin receptor recycling	3.243×10-2
SYT13	2.68885	4.75563	0.622075	0.130808	-2.93448	0	0		positive regulation of cellular metabolic process	9.751×10-15		Golgi Associated Vesicle Biogenesis	4.754×10-2
PCDH7	0.627594	1.1	0.155188	0.14108	-2.82542	1.32e-142	1.3e-140		nervous system development	7.279×10-14
HADH	3.41402	5.983	0.845033	0.141239	-2.82379	0	0		regulation of cellular metabolic process	7.281×10-14
MEG3	1.92864	3.37373	0.483554	0.143329	-2.8026	0	0		organelle organization	8.712×10-14
SCD5	2.32241	3.98079	0.664018	0.166805	-2.58376	0	0		localization	2.762×10-13
ENTPD3	0.642494	1.09338	0.191611	0.175247	-2.51254	3.95e-121	3.31e-119		regulation of signaling	3.078×10-13
SMAD9	0.524393	0.888079	0.160706	0.180959	-2.46626	3.53e-103	2.24e-101		regulation of cell communication	1.405×10-12
LOC154761	0.469205	0.793157	0.145254	0.183134	-2.44903	1.55e-94	9.12e-93		biological regulation	1.540×10-12
MAPT	0.559437	0.943267	0.175607	0.186169	-2.42532	1.06e-104	6.83e-103		transport	1.729×10-12
WSCD2	0.327925	0.552539	0.103311	0.186976	-2.41908	4.49e-65	1.69e-63		regulation of biological process	3.697×10-12
CDKN1C	2.14857	3.61876	0.678366	0.187458	-2.41536	0	0		positive regulation of macromolecule metabolic process	5.125×10-12
SORL1	2.53322	4.22583	0.840618	0.198924	-2.32971	0	0		neurogenesis	7.404×10-12
ROBO2	0.685265	1.13532	0.23521	0.207175	-2.27108	5.68e-107	3.89e-105		establishment of protein localization	7.521×10-12
FAM159B	0.706236	1.16402	0.248455	0.213446	-2.22806	2.63e-105	1.73e-103		neuron projection development	9.181×10-12
SRXN1	1.7548	2.88146	0.628146	0.217996	-2.19763	8.66e-173	1.12e-170		establishment of localization	9.567×10-12
FAM105A	0.989073	1.62097	0.357174	0.220346	-2.18216	4.06e-124	3.44e-122		regulation of transport	1.017×10-11
ERO1LB	4.79785	7.85717	1.73852	0.221265	-2.17615	0	0		establishment of localization in cell	1.017×10-11
CHL1	0.325442	0.532671	0.118212	0.221923	-2.17187	2.2e-54	6.77e-53		nitrogen compound transport	1.067×10-11
LINC00263	0.827373	1.35386	0.300883	0.22224	-2.16981	6.58e-111	4.68e-109		macromolecule localization	1.192×10-11
ABCC8	5.58758	9.12649	2.04868	0.224476	-2.15537	0	0		protein transport	1.200×10-11
TFCP2L1	0.361589	0.590066	0.133113	0.225589	-2.14823	2.06e-59	7.08e-58		developmental process	1.204×10-11
CASR	1.31358	2.14194	0.48521	0.226528	-2.14224	4.27e-141	4.17e-139		neuron development	1.339×10-11
SIX3	0.29702	0.484106	0.109934	0.227086	-2.13869	9.24e-49	2.5e-47		cellular developmental process	1.519×10-11
GEM	0.569647	0.927815	0.211479	0.227932	-2.13332	7.52e-86	3.93e-84		regulation of cellular component organization	1.741×10-11
SCD	4.62759	7.53709	1.7181	0.227953	-2.13319	0	0		negative regulation of biological process	1.951×10-11
UCHL1	4.25204	6.92119	1.58289	0.228702	-2.12846	0	0		regulation of localization	2.004×10-11
RRAGD	1.63339	2.63863	0.628146	0.238057	-2.07062	2.08e-149	2.25e-147		neuron projection morphogenesis	2.188×10-11
EXPH5	0.505077	0.815232	0.194923	0.239101	-2.06431	1.24e-75	5.75e-74		cell differentiation	2.657×10-11
PPM1E	0.34862	0.561369	0.135872	0.242037	-2.0467	6.04e-53	1.8e-51		response to organic substance	2.762×10-11
PRUNE2	0.92064	1.47748	0.363797	0.246227	-2.02194	2.56e-104	1.64e-102		neuron differentiation	4.336×10-11
ARG2	0.741832	1.1883	0.295364	0.24856	-2.00833	8.08e-91	4.46e-89		multicellular organism development	6.263×10-11
ATP2A3	0.899669	1.43554	0.363797	0.253421	-1.98039	3.76e-99	2.35e-97		regulation of establishment of protein localization	6.487×10-11
SLC6A17	0.533775	0.848344	0.219205	0.258392	-1.95237	5.47e-71	2.25e-69		plasma membrane bounded cell projection morphogenesis	7.370×10-11
SIX2	0.306678	0.486313	0.127042	0.261235	-1.93658	1.17e-42	2.67e-41		positive regulation of nitrogen compound metabolic process	7.474×10-11
KLHDC8A	0.385044	0.609934	0.160155	0.262577	-1.92919	1.08e-52	3.18e-51		regulation of protein transport	7.566×10-11
FAM107A	0.287914	0.455408	0.120419	0.264421	-1.91909	2.35e-39	4.96e-38		regulation of catabolic process	8.313×10-11
KIAA2022	0.392219	0.618764	0.165673	0.267749	-1.90105	2.74e-52	7.89e-51		regulation of cellular catabolic process	8.440×10-11
RASGRF1	0.470585	0.742384	0.198786	0.267767	-1.90095	1.68e-62	6.13e-61		system development	8.513×10-11
EDARADD	0.649669	1.02274	0.2766	0.270451	-1.88656	1.93e-75	8.82e-74		cell projection morphogenesis	1.011×10-10
CYP2U1	0.484934	0.762252	0.207616	0.272372	-1.87635	2.13e-62	7.73e-61		anatomical structure development	1.317×10-10
SIPA1L2	0.649117	1.01611	0.282119	0.277645	-1.84869	1.59e-72	6.76e-71		cell communication	1.436×10-10
FAM115C	0.269978	0.422296	0.11766	0.27862	-1.84363	9.29e-35	1.79e-33		cell part morphogenesis	1.461×10-10
FFAR4	0.588962	0.921192	0.256733	0.278696	-1.84323	2.51e-68	9.82e-67		organic substance transport	1.757×10-10
ELMO1	0.341998	0.534879	0.149117	0.278787	-1.84277	1.55e-43	3.62e-42		signaling	2.237×10-10
ROBO1	0.412914	0.645254	0.180574	0.279849	-1.83728	1.51e-51	4.32e-50		generation of neurons	2.706×10-10
SUSD4	0.628422	0.980795	0.276049	0.281454	-1.82903	6.61e-70	2.69e-68		cell-cell signaling	2.769×10-10
CYYR1	0.3133	0.488521	0.138079	0.282648	-1.82292	5.34e-39	1.12e-37		regulation of protein localization	3.228×10-10
ATRNL1	0.499007	0.777704	0.220309	0.283281	-1.81969	2.89e-60	1.01e-58		response to chemical	3.327×10-10
MNX1	0.618488	0.963135	0.273841	0.284323	-1.8144	2.25e-68	8.86e-67		cell development	4.709×10-10
ENO2	1.56716	2.43775	0.696578	0.285747	-1.80719	1.05e-113	7.74e-112		protein catabolic process	5.283×10-10
ITPR3	0.978311	1.51943	0.437196	0.287738	-1.79717	2.35e-87	1.27e-85		cellular protein metabolic process	5.927×10-10
BMP5	0.303642	0.470861	0.136424	0.289733	-1.78721	1.13e-36	2.25e-35		multicellular organismal process	6.506×10-10
SCGN	8.49018	13.1265	3.85386	0.293594	-1.7681	0	0		cellular component morphogenesis	6.922×10-10
G6PC2	6.03129	9.32075	2.74183	0.294164	-1.76531	4.5e-202	7.63e-200		regulation of molecular function	1.135×10-9
PIR	0.464238	0.713687	0.21479	0.300959	-1.73236	1.57e-52	4.57e-51		cytoskeleton-dependent intracellular transport	1.148×10-9
PLEKHA6	0.777428	1.19492	0.359934	0.301219	-1.73111	1.04e-71	4.37e-70		homeostatic process	1.390×10-9
LRRTM3	0.223068	0.342826	0.103311	0.301352	-1.73048	7.08e-26	9.84e-25		negative regulation of cellular metabolic process	1.584×10-9
VWDE	0.425607	0.654084	0.19713	0.301384	-1.73033	6.11e-48	1.62e-46		cellular catabolic process	1.584×10-9
VEGFA	3.90408	5.99845	1.80971	0.301697	-1.72883	1.11e-161	1.32e-159		protein secretion	2.178×10-9
OLFM1	0.375662	0.576821	0.174503	0.302526	-1.72487	2.93e-42	6.61e-41		establishment of protein localization to extracellular region	2.426×10-9
PLCB4	0.81606	1.25232	0.379801	0.303279	-1.72128	6.09e-73	2.61e-71		positive regulation of cellular component organization	2.553×10-9
GLIS3	1.00204	1.53709	0.466998	0.30382	-1.71871	1.17e-81	5.62e-80		plasma membrane bounded cell projection organization	2.633×10-9
RIMKLA	0.399669	0.612141	0.187196	0.305806	-1.70931	2.3e-44	5.48e-43		negative regulation of nitrogen compound metabolic process	2.650×10-9
PLCXD3	1.82572	2.79095	0.860486	0.308313	-1.69753	3.18e-109	2.24e-107		axo-dendritic transport	3.709×10-9
CAPN13	0.223068	0.340618	0.105519	0.309786	-1.69066	8e-25	1.05e-23		protein localization to extracellular region	5.100×10-9
PVRL3	0.685817	1.04702	0.324614	0.310036	-1.68949	5.06e-64	1.89e-62		cellular macromolecule metabolic process	5.183×10-9
VAT1L	0.350828	0.534879	0.166777	0.311804	-1.68129	5.12e-38	1.05e-36		response to organonitrogen compound	5.674×10-9
SREBF1	1.11407	1.69603	0.532119	0.313745	-1.67234	3.83e-82	1.88e-80		catabolic process	7.745×10-9
SYNM	0.318543	0.484106	0.15298	0.316005	-1.66198	6.35e-34	1.17e-32		protein metabolic process	8.029×10-9
PTPN3	0.858002	1.30309	0.412914	0.316873	-1.65802	3.39e-70	1.39e-68		axonal transport	1.039×10-8
RAPH1	0.68968	1.04702	0.33234	0.317415	-1.65556	8.28e-62	2.97e-60		regulation of peptide hormone secretion	1.054×10-8
TTC7B	0.45734	0.693819	0.220861	0.318326	-1.65142	1.49e-47	3.9e-46		peptide hormone secretion	1.256×10-8
PCSK1	4.48024	6.79316	2.16733	0.319046	-1.64816	5.42e-156	6.13e-154		growth	1.284×10-8
NR0B1	0.53543	0.810817	0.260044	0.320719	-1.64062	1.3e-52	3.8e-51		regulation of peptide secretion	1.319×10-8
PKIB	0.560265	0.846137	0.274393	0.324289	-1.62465	4.79e-53	1.43e-51		response to stimulus	1.512×10-8
TMEM150C	0.234382	0.351656	0.117108	0.333019	-1.58632	3.14e-23	3.85e-22		cell projection organization	1.516×10-8
RAB15	0.651325	0.97638	0.326269	0.334162	-1.58138	6.9e-55	2.15e-53		regulation of peptide transport	1.645×10-8
DHRS2	0.678091	1.01611	0.340066	0.334673	-1.57918	2.68e-56	8.57e-55		peptide secretion	1.660×10-8
GPM6A	0.255629	0.382561	0.128698	0.336411	-1.5717	4.95e-25	6.59e-24		response to nitrogen compound	2.017×10-8
TBC1D4	0.713135	1.06689	0.359382	0.336851	-1.56982	3.55e-57	1.16e-55		regulation of hormone levels	2.046×10-8
WNT4	0.940508	1.40684	0.474172	0.337047	-1.56898	1.28e-66	5e-65		vesicle-mediated transport	2.098×10-8
STX1A	1.15464	1.72693	0.58234	0.337211	-1.56828	3.29e-74	1.49e-72		macromolecule catabolic process	2.117×10-8
SYT7	1.9383	2.89691	0.979691	0.338185	-1.56412	3.05e-96	1.86e-94		secretion by cell	2.146×10-8
SLC2A2	0.211755	0.316336	0.107174	0.3388	-1.5615	1.05e-20	1.12e-19		intracellular transport	2.885×10-8
DOCK10	0.261148	0.389183	0.133113	0.342031	-1.5478	8.38e-25	1.1e-23		movement of cell or subcellular component	3.013×10-8
RGS16	0.268874	0.400221	0.137528	0.343629	-1.54107	2.51e-25	3.4e-24		regulation of protein metabolic process	4.467×10-8
UBE2QL1	0.696302	1.03598	0.356623	0.344236	-1.53853	2.49e-54	7.64e-53		central nervous system development	4.710×10-8
C14orf132	1.14801	1.70706	0.588962	0.345015	-1.53527	3.75e-71	1.55e-69		cell morphogenesis involved in neuron differentiation	4.850×10-8
MTUS2	0.370419	0.550331	0.190508	0.346169	-1.53045	9.13e-34	1.68e-32		cellular response to stress	5.592×10-8
CABP7	0.531843	0.788742	0.274945	0.348587	-1.52041	1.57e-45	3.88e-44		regulation of primary metabolic process	5.707×10-8
TIMP2	3.30419	4.89249	1.71589	0.35072	-1.51161	3.14e-115	2.35e-113		peptide transport	6.102×10-8
SSTR5-AS1	0.224724	0.331788	0.11766	0.354624	-1.49564	2.59e-20	2.69e-19		cellular response to stimulus	6.285×10-8
FAM222A	0.879801	1.29868	0.460927	0.354921	-1.49443	1.51e-58	5.05e-57
DDIT3	0.525773	0.775497	0.276049	0.355964	-1.4902	1.23e-43	2.87e-42
ID1	2.31578	3.41347	1.2181	0.356852	-1.4866	6.32e-95	3.78e-93
CDKN1A	1.88063	2.76887	0.992384	0.358407	-1.48033	2.74e-85	1.41e-83
TAGLN3	0.637804	0.938852	0.336755	0.358688	-1.4792	4.59e-48	1.22e-46
NEFM	0.251214	0.369316	0.133113	0.36043	-1.47221	6.69e-22	7.62e-21
TMEM37	0.46617	0.684989	0.247351	0.361102	-1.46952	2.31e-39	4.88e-38
ASAP1	0.993488	1.45541	0.531567	0.365236	-1.4531	1.74e-59	6e-58
SLC18A2	0.297572	0.435541	0.159603	0.366447	-1.44832	5.8e-25	7.68e-24
GNPDA1	1.24073	1.81523	0.666225	0.367019	-1.44607	3.25e-66	1.24e-64
TSHZ3	0.300883	0.439956	0.16181	0.367787	-1.44306	4.43e-25	5.93e-24
KIAA1211	0.231623	0.338411	0.124834	0.368885	-1.43876	1.79e-19	1.77e-18
SLC2A13	1.03515	1.5106	0.559713	0.370525	-1.43236	2.8e-59	9.55e-58
SRD5A1	0.430298	0.627594	0.233002	0.371263	-1.42949	1.24e-34	2.35e-33
STXBP1	2.75342	4.01391	1.49294	0.371941	-1.42685	7.76e-95	4.6e-93
GSN	0.946026	1.37815	0.513907	0.372898	-1.42315	1.16e-55	3.67e-54
PIPOX	0.329581	0.479691	0.17947	0.374137	-1.41836	1.23e-26	1.77e-25
TSPAN1	0.335927	0.488521	0.183333	0.375282	-1.41395	7.66e-27	1.12e-25
GRIA4	0.226656	0.329581	0.123731	0.375419	-1.41343	2.03e-18	1.87e-17
MT1X	0.239349	0.347241	0.131457	0.378576	-1.40135	3.43e-19	3.31e-18
ELAVL4	0.725	1.05143	0.398565	0.379068	-1.39947	7.87e-47	1.99e-45
IQSEC1	0.727759	1.05364	0.401876	0.381416	-1.39056	3.25e-46	8.05e-45
RBP4	11.6094	16.7932	6.42561	0.382632	-1.38597	1.39e-156	1.6e-154
RGL1	0.391667	0.565784	0.21755	0.38451	-1.37891	1.22e-29	1.97e-28
KCNG3	0.194647	0.281015	0.108278	0.38531	-1.37591	2.84e-15	2.22e-14
MEIS2	1.88615	2.72252	1.04978	0.385592	-1.37485	5.04e-74	2.27e-72
HS6ST1	0.550331	0.793157	0.307506	0.387698	-1.36699	1.88e-38	3.92e-37
MAN1C1	0.608554	0.877042	0.340066	0.387742	-1.36683	1.45e-40	3.17e-39
KIF5C	1.30088	1.87042	0.731347	0.391007	-1.35473	5.03e-60	1.75e-58
SNHG7	1.18471	1.70265	0.666777	0.391612	-1.3525	7.19e-57	2.34e-55
FMN2	0.601932	0.863797	0.340066	0.393688	-1.34488	4.29e-39	9.02e-38		1.951×10-11
HOPX	0.468102	0.671744	0.264459	0.39369	-1.34487	1.7e-33	3.08e-32
LINC00673	0.403808	0.579029	0.228587	0.394777	-1.34089	3.65e-29	5.74e-28		regulation of localization
PER3	0.495143	0.709272	0.281015	0.396203	-1.33569	1.23e-34	2.34e-33
KCNJ11	0.488521	0.698234	0.278808	0.399304	-1.32444	7.68e-34	1.42e-32		2.004×10-11
SOBP	0.524117	0.749007	0.299227	0.399499	-1.32374	3.71e-35	7.19e-34
PRSS23	1.46948	2.09779	0.84117	0.400979	-1.3184	1.67e-60	5.9e-59		neuron projection morphogenesis
HSPA1B	0.808333	1.15298	0.463687	0.402164	-1.31415	3.12e-44	7.4e-43
CEBPG	0.670916	0.956512	0.38532	0.402839	-1.31173	1.09e-39	2.34e-38		2.188×10-11
CACNA2D1	0.327649	0.466446	0.188852	0.404875	-1.30445	1.01e-22	1.2e-21
ACVR1B	0.503698	0.715894	0.291501	0.407185	-1.29624	3.18e-33	5.69e-32		cell differentiation
CADM1	1.54178	2.18609	0.897461	0.410532	-1.28443	5.5e-59	1.85e-57
SURF4	4.27412	6.05806	2.49018	0.411052	-1.28261	9.36e-93	5.33e-91		2.657×10-11
PSD3	0.649117	0.918985	0.379249	0.412683	-1.27689	4.55e-37	9.2e-36
C21orf91	0.35138	0.497351	0.205408	0.413005	-1.27577	2.48e-23	3.07e-22		response to organic substance
SLC2A1	0.356071	0.503974	0.208168	0.413053	-1.2756	1.52e-23	1.89e-22
GAD2	2.73769	3.87263	1.60276	0.413869	-1.27275	1.27e-75	5.87e-74		2.762×10-11
CDK5R1	0.389183	0.550331	0.228035	0.41436	-1.27104	2.44e-25	3.3e-24
OSBPL8	1.02936	1.45541	0.603311	0.414531	-1.27045	3.96e-47	1.03e-45		neuron differentiation
RNF187	0.980519	1.38477	0.576269	0.416149	-1.26483	2.07e-45	5.06e-44
ATP1B2	0.26777	0.378146	0.157395	0.416229	-1.26455	8.84e-18	7.88e-17		4.336×10-11
MPP1	0.479139	0.676159	0.282119	0.417238	-1.26106	1.39e-30	2.33e-29
DIP2C	0.77798	1.09779	0.458168	0.417354	-1.26066	5.45e-40	1.18e-38		multicellular organism development
PDZD2	0.481071	0.678366	0.283775	0.418321	-1.25732	1.9e-30	3.13e-29
P2RY1	0.196302	0.2766	0.116004	0.419393	-1.25362	3.03e-13	2.09e-12		6.263×10-11
PKP2	0.442439	0.623179	0.2617	0.419943	-1.25173	4.57e-28	6.95e-27
DHRS7	1.77632	2.50177	1.05088	0.420056	-1.25134	6.53e-60	2.27e-58		regulation of establishment of protein localization
BTBD3	0.889459	1.25232	0.5266	0.420501	-1.24982	2.81e-42	6.35e-41
SYBU	0.406567	0.572406	0.240728	0.420555	-1.24963	1.05e-25	1.44e-24		6.487×10-11
BAG3	0.574338	0.808609	0.340066	0.420557	-1.24963	1.98e-33	3.57e-32
ARL4D	0.2984	0.420088	0.176711	0.420652	-1.2493	2.86e-19	2.77e-18		plasma membrane bounded cell projection morphogenesis
ALDOC	0.334547	0.470861	0.198234	0.421003	-1.2481	1.57e-21	1.76e-20
ALCAM	2.6138	3.67837	1.54923	0.421173	-1.24752	3.33e-71	1.39e-69		7.370×10-11
IGSF1	0.212307	0.298675	0.125938	0.421656	-1.24586	4.69e-14	3.42e-13
CCDC109B	0.424227	0.596689	0.251766	0.421939	-1.2449	1.15e-26	1.67e-25		positive regulation of nitrogen compound metabolic process
DNAJB9	1.11683	1.5702	0.663466	0.422536	-1.24285	5.27e-47	1.35e-45
APCDD1L-AS1	0.17947	0.252318	0.106623	0.422572	-1.24273	5.37e-12	3.41e-11		7.474×10-11
SERPINB4	0.17947	0.252318	0.106623	0.422572	-1.24273	5.37e-12	3.41e-11
SYNE2	2.44934	3.44216	1.45651	0.423139	-1.2408	2.01e-68	7.94e-67		regulation of protein transport
TMED6	0.365728	0.512804	0.218653	0.426388	-1.22976	1.04e-22	1.23e-21
BHLHE41	0.728035	1.02053	0.435541	0.426779	-1.22844	1.02e-36	2.05e-35		7.566×10-11
MT1F	0.358278	0.501766	0.21479	0.428069	-1.22409	5.13e-22	5.91e-21
SOCS2	0.2984	0.417881	0.178918	0.428156	-1.22379	1.29e-18	1.21e-17		regulation of catabolic process
AACS	0.733554	1.02715	0.439956	0.428326	-1.22322	1.09e-36	2.17e-35
KCNK17	0.598068	0.837307	0.35883	0.428553	-1.22246	8.96e-33	1.59e-31		8.313×10-11
BTG3	1.48162	2.07351	0.889735	0.429096	-1.22063	2.4e-52	6.93e-51
AKT3	0.906843	1.26777	0.545916	0.430611	-1.21554	1.49e-40	3.25e-39		regulation of cellular catabolic process
TMEM64	0.436645	0.609934	0.263355	0.431777	-1.21164	4.57e-26	6.42e-25
TMOD1	0.808885	1.1287	0.489073	0.433307	-1.20654	1.2e-37	2.45e-36		8.440×10-11
FTL	18.5147	25.8329	11.1966	0.433423	-1.20615	1.46e-135	1.32e-133
MARK1	0.546468	0.762252	0.330684	0.433826	-1.20481	2.32e-30	3.81e-29		system development
LOC643837	0.448786	0.625386	0.272185	0.435228	-1.20016	2.11e-26	3.01e-25
RASD1	2.40795	3.35386	1.46203	0.435924	-1.19785	1.97e-63	7.25e-62		8.513×10-11
ST3GAL5	0.472792	0.658499	0.287086	0.43597	-1.1977	1.29e-27	1.93e-26
SEMA6D	0.400221	0.556954	0.243488	0.437178	-1.19371	2.63e-23	3.25e-22		cell projection morphogenesis
GREM2	0.167053	0.23245	0.101656	0.437322	-1.19323	1.44e-10	8.19e-10
GPSM1	0.300331	0.417881	0.182781	0.437401	-1.19297	5.58e-18	5.03e-17		1.011×10-10
THBD	0.303642	0.422296	0.184989	0.438055	-1.19081	5.06e-18	4.57e-17
TMEM132B	0.227483	0.316336	0.138631	0.438241	-1.1902	6.65e-14	4.8e-13		anatomical structure development
MGAT4A	1.28267	1.78212	0.783223	0.43949	-1.1861	3.01e-46	7.48e-45
SLC6A6	0.271082	0.375938	0.166225	0.442161	-1.17736	6.94e-16	5.57e-15		1.317×10-10
IGSF11	0.177263	0.245695	0.10883	0.442947	-1.17479	7.06e-11	4.13e-10
DNAH5	0.317439	0.439956	0.194923	0.443051	-1.17446	2.02e-18	1.87e-17		cell communication
CENPC1	0.440784	0.609934	0.271634	0.445349	-1.16699	1.5e-24	1.95e-23
ARHGEF3	0.520806	0.720309	0.321302	0.446062	-1.16468	8.3e-28	1.25e-26		1.436×10-10
GPR158	0.248179	0.342826	0.153532	0.447843	-1.15894	2.67e-14	1.98e-13
NR3C1	1.34007	1.85055	0.829581	0.448288	-1.1575	5.25e-45	1.27e-43		cell part morphogenesis
CDC42EP3	1.75977	2.42671	1.09283	0.450332	-1.15094	8.85e-51	2.46e-49
SLC4A10	0.402704	0.554746	0.250662	0.45185	-1.14608	7.78e-22	8.82e-21		1.461×10-10
CLCN4	0.425331	0.585651	0.265011	0.452507	-1.14399	6.67e-23	8.05e-22
PRKCH	0.292329	0.402428	0.18223	0.452825	-1.14297	2.73e-16	2.25e-15		organic substance transport
MIS18BP1	0.337307	0.464238	0.210375	0.453162	-1.1419	1.97e-18	1.83e-17
MYO3A	0.508113	0.698234	0.317991	0.455422	-1.13472	4.51e-26	6.34e-25		1.757×10-10
ME1	0.381457	0.523841	0.239073	0.456384	-1.13168	2.03e-20	2.13e-19
KATNAL1	0.4234	0.581236	0.265563	0.456893	-1.13007	2.34e-22	2.73e-21		signaling
PARVB	0.746799	1.02494	0.468653	0.457247	-1.12895	7.15e-32	1.23e-30
RAP1GAP2	2.93389	4.02494	1.84283	0.457851	-1.12705	2.46e-61	8.74e-60		2.237×10-10
LMO2	0.378698	0.519426	0.237969	0.458139	-1.12614	5.81e-20	5.9e-19
GREM1	0.602483	0.826269	0.378698	0.458322	-1.12557	2.83e-28	4.36e-27		generation of neurons
SLC30A8	8.78543	12.047	5.52384	0.458523	-1.12493	4.07e-93	2.33e-91
MLXIPL	1.19189	1.63422	0.749558	0.458665	-1.12449	3.23e-40	7.01e-39		2.706×10-10
VPS37A	0.834823	1.14415	0.525497	0.45929	-1.12252	1.92e-33	3.47e-32
PLCL2	0.370971	0.508389	0.233554	0.459401	-1.12217	1.76e-19	1.74e-18		cell-cell signaling
TRIM2	0.885596	1.21258	0.558609	0.460677	-1.11817	3.17e-34	5.95e-33
DSP	5.31606	7.27439	3.35773	0.461582	-1.11534	2.5e-76	1.17e-74		2.769×10-10
DLGAP4	0.875662	1.19713	0.554194	0.462936	-1.11112	1.22e-33	2.22e-32
CACNA1H	0.507561	0.693819	0.321302	0.463093	-1.11063	3.7e-25	4.96e-24		regulation of protein localization
RAB12	0.391391	0.534879	0.247903	0.463475	-1.10944	5.13e-20	5.24e-19		GO:0032880
MBP	0.991004	1.35386	0.628146	0.463965	-1.10791	1.36e-35	2.66e-34		3.228×10-10
EIF4A2	4.99211	6.81965	3.16457	0.464037	-1.10769	1.6e-73	7.08e-72
TMCC3	0.533775	0.729139	0.338411	0.464124	-1.10742	1.52e-25	2.08e-24		response to chemical
TUBB2B	0.267219	0.364901	0.169536	0.46461	-1.10591	3.45e-14	2.54e-13
RCBTB2	0.317439	0.433333	0.201545	0.465104	-1.10437	2.72e-16	2.24e-15		3.327×10-10
MAP1A	0.596137	0.813024	0.379249	0.466468	-1.10015	8.13e-27	1.19e-25
SPIRE1	0.850828	1.1596	0.542053	0.467447	-1.09712	2.58e-32	4.51e-31		cell development
NANOS1	0.486589	0.662914	0.310265	0.468032	-1.09532	6.57e-24	8.31e-23
ADM	0.417053	0.567991	0.266115	0.468519	-1.09382	1.14e-20	1.22e-19		4.709×10-10
CBX7	0.662086	0.901325	0.422848	0.46914	-1.09191	3.63e-28	5.55e-27
TRIM9	0.229139	0.311921	0.146358	0.469214	-1.09168	5.12e-12	3.26e-11		protein catabolic process
RNF6	0.603863	0.821854	0.385872	0.469514	-1.09076	1.2e-26	1.74e-25
HDAC9	0.260044	0.353863	0.166225	0.469744	-1.09005	2.6e-13	1.81e-12		5.283×10-10
INSM1	2.46396	3.35166	1.57627	0.470296	-1.08836	4.65e-53	1.4e-51
CPD	1.74211	2.36932	1.1149	0.470558	-1.08756	2.84e-45	6.9e-44		cellular protein metabolic process
CNRIP1	0.315508	0.428918	0.202097	0.471179	-1.08565	6.27e-16	5.06e-15
HLF	0.43085	0.585651	0.276049	0.471353	-1.08512	4.22e-21	4.61e-20		5.927×10-10
SNAP91	0.473344	0.643046	0.303642	0.472194	-1.08255	8.55e-23	1.03e-21
GNG4	1.12014	1.52163	0.718653	0.472291	-1.08225	2.9e-36	5.74e-35		multicellular organismal process
KIF1A	1.66954	2.26777	1.0713	0.472403	-1.08191	5.18e-44	1.22e-42
HSPA1A	1.69492	2.30088	1.08896	0.47328	-1.07923	5.48e-44	1.29e-42		6.506×10-10
GSE1	1.54509	2.09558	0.994592	0.474613	-1.07518	7.35e-42	1.65e-40
ATP8A1	0.788466	1.06909	0.507837	0.475015	-1.07395	5.98e-30	9.74e-29		cellular component morphogenesis
FBXO17	0.523289	0.709272	0.337307	0.475568	-1.07228	5.99e-24	7.58e-23
KCNK16	0.618212	0.837307	0.399117	0.476668	-1.06894	4.76e-26	6.67e-25		6.922×10-10
RBBP8	0.409603	0.554746	0.264459	0.476721	-1.06878	1.53e-19	1.52e-18
GNAO1	0.638355	0.863797	0.412914	0.478022	-1.06485	3.11e-26	4.41e-25		regulation of molecular function
GTF3C1	0.481898	0.651876	0.311921	0.478496	-1.06342	1.21e-22	1.43e-21
MXRA7	2.81551	3.80861	1.82241	0.478496	-1.06342	1.02e-53	3.1e-52		1.135×10-9
IGF1R	0.983002	1.32958	0.636424	0.478665	-1.06291	8.29e-33	1.47e-31
NEO1	0.540949	0.731347	0.350552	0.479324	-1.06093	6.87e-24	8.66e-23		cytoskeleton-dependent intracellular transport
MCC	0.487969	0.658499	0.317439	0.482065	-1.0527	3.16e-22	3.69e-21
MAP1B	4.46175	6.02053	2.90298	0.48218	-1.05236	1.53e-63	5.66e-62		1.148×10-9
SH3GL2	0.782671	1.05585	0.509492	0.482542	-1.05127	1.66e-28	2.57e-27
WDR17	0.34117	0.459823	0.222517	0.483917	-1.04717	6.23e-16	5.03e-15		homeostatic process
RNF130	0.984934	1.32737	0.642494	0.484035	-1.04682	7e-32	1.21e-30
NEBL	0.934161	1.25894	0.609382	0.484043	-1.04679	3.72e-31	6.32e-30		1.390×10-9
TMOD2	0.565784	0.762252	0.369316	0.484506	-1.04541	7.83e-24	9.81e-23
SLC25A34	0.170916	0.230243	0.111589	0.48466	-1.04496	1.09e-08	5.24e-08		negative regulation of cellular metabolic process
SCN1B	0.251214	0.338411	0.164018	0.484671	-1.04492	4.38e-12	2.8e-11
KIAA1107	0.279084	0.375938	0.18223	0.484733	-1.04474	2.78e-13	1.93e-12		1.584×10-9
PDE8B	0.591998	0.795364	0.388631	0.488621	-1.03321	5.26e-24	6.68e-23
GLT8D2	0.278256	0.373731	0.182781	0.489073	-1.03188	6.93e-13	4.71e-12		cellular catabolic process
PIGA	0.257009	0.345033	0.168985	0.489763	-1.02984	3.99e-12	2.56e-11
TSHZ1	0.725828	0.971965	0.479691	0.493527	-1.0188	6.91e-26	9.62e-25		1.584×10-9
CCNI	3.79812	5.08234	2.51391	0.494636	-1.01556	1.69e-55	5.31e-54
RAB39B	0.381733	0.510596	0.25287	0.495244	-1.01379	1.21e-16	1.01e-15		protein secretion
TNKS2	0.784879	1.04923	0.52053	0.496108	-1.01127	1.23e-26	1.78e-25
TOMM20	1.53985	2.05806	1.02163	0.496407	-1.01041	4.83e-37	9.74e-36		2.178×10-9
GLCCI1	0.306126	0.409051	0.203201	0.496762	-1.00937	1.81e-13	1.27e-12
PALM2	0.231898	0.309713	0.154084	0.497505	-1.00722	1.43e-10	8.19e-10		establishment of protein localization to extracellular region
CLGN	0.470033	0.627594	0.312472	0.49789	-1.0061	5.54e-20	5.64e-19
JHDM1D	0.455408	0.607726	0.303091	0.498729	-1.00367	2.54e-19	2.46e-18		2.426×10-9
PCLO	2.1883	2.91898	1.45762	0.499357	-1.00186	8.19e-43	1.89e-41
ISOC1	0.401049	0.534879	0.267219	0.499587	-1.00119	4.39e-17	3.75e-16		positive regulation of cellular component organization
NKX2-2	0.515287	0.687196	0.343377	0.499679	-1.00093	6.06e-21	6.58e-20
CACNA1D	0.512528	0.682781	0.342274	0.501293	-0.996273	1.02e-20	1.09e-19		2.553×10-9
BNIP3L	1.46038	1.94547	0.975276	0.501305	-0.99624	2.87e-35	5.59e-34
CBX4	0.487693	0.649669	0.325717	0.501359	-0.996084	3.5e-20	3.63e-19		plasma membrane bounded cell projection organization
MYH14	0.978587	1.30309	0.654084	0.501948	-0.99439	6.87e-29	1.07e-27
PHF1	0.550883	0.733554	0.368212	0.501956	-0.994367	1.99e-21	2.2e-20		2.633×10-9
SURF2	0.434989	0.579029	0.290949	0.502478	-0.992867	4.03e-18	3.65e-17
TRIB3	0.383664	0.510596	0.256733	0.50281	-0.991914	3.72e-16	3.04e-15		negative regulation of nitrogen compound metabolic process
RPH3AL	0.588135	0.782119	0.39415	0.503951	-0.988643	5.33e-22	6.12e-21
IL17RB	0.26777	0.356071	0.17947	0.50403	-0.988419	1.4e-11	8.66e-11		2.650×10-9
C15orf61	0.540121	0.718102	0.362141	0.504304	-0.987635	6.03e-21	6.55e-20
TPM3	2.69051	3.57461	1.8064	0.505342	-0.984669	2.52e-45	6.14e-44		axo-dendritic transport
NCOA3	0.590342	0.784327	0.396358	0.505348	-0.984652	7.68e-22	8.72e-21
SVIP	0.821302	1.09117	0.551435	0.505361	-0.984613	6.25e-26	8.72e-25		3.709×10-9
CFL2	0.708444	0.94106	0.475828	0.50563	-0.983846	4.35e-24	5.55e-23
KDM3A	0.42947	0.570199	0.288742	0.506388	-0.981685	1.41e-17	1.23e-16		protein localization to extracellular region
TAB2	0.900221	1.19492	0.605519	0.506743	-0.980674	4.73e-27	6.96e-26
FBXO7	1.14663	1.52163	0.771634	0.507109	-0.979633	2.29e-30	3.77e-29		5.100×10-9
HSP90AA1	12.1563	16.1287	8.18389	0.507411	-0.978772	5.23e-78	2.48e-76
KAT2B	0.461479	0.612141	0.310817	0.507753	-0.9778	1.26e-18	1.19e-17		cellular macromolecule metabolic process
LONRF2	0.814404	1.08013	0.548675	0.507971	-0.977183	1.77e-25	2.41e-24
KIAA1715	0.488245	0.647461	0.329029	0.508183	-0.976581	2.34e-19	2.28e-18		5.183×10-9
CD200	1.25259	1.66071	0.844481	0.508507	-0.97566	1.83e-31	3.12e-30
DGKD	0.311921	0.413466	0.210375	0.508809	-0.974803	5.51e-13	3.76e-12		response to organonitrogen compound
DPP6	1.19161	1.57903	0.804194	0.509297	-0.973421	1.49e-30	2.48e-29
KIF21A	1.11214	1.47307	0.751214	0.509966	-0.971528	1.81e-29	2.88e-28		5.674×10-9
PAPSS2	3.54812	4.69603	2.40022	0.511117	-0.968273	3.32e-49	9.09e-48
SLC16A9	0.427539	0.565784	0.289294	0.511315	-0.967716	4.07e-17	3.47e-16		catabolic process
TBC1D24	0.385872	0.510596	0.261148	0.511457	-0.967315	1.91e-15	1.51e-14
MAPRE2	0.821302	1.08675	0.55585	0.511477	-0.967259	4.07e-25	5.45e-24		7.745×10-9
ZHX3	0.704857	0.93223	0.477483	0.512195	-0.965235	4.23e-23	5.16e-22
EPB41L4A-AS1	0.706788	0.934437	0.479139	0.512757	-0.963653	5.2e-23	6.3e-22		protein metabolic process
ZNF91	0.720309	0.952097	0.488521	0.5131	-0.962688	2.71e-23	3.34e-22
PLAGL1	0.740728	0.978587	0.50287	0.513873	-0.960516	1.56e-23	1.93e-22		8.029×10-9
HOOK1	1.55475	2.05364	1.05585	0.514135	-0.95978	1.02e-33	1.86e-32
XPOT	0.455132	0.601104	0.309161	0.514322	-0.959255	9.13e-18	8.12e-17		axonal transport
PDZD8	0.560541	0.740177	0.380905	0.514614	-0.958438	2.88e-20	2.99e-19
LYSMD2	0.838411	1.10662	0.570199	0.51526	-0.956627	6.62e-25	8.75e-24		1.039×10-8
NMNAT2	0.584272	0.771082	0.397461	0.515459	-0.956069	1.43e-20	1.5e-19
TIAM1	0.418709	0.552539	0.284879	0.515581	-0.955728	2.33e-16	1.92e-15		regulation of peptide hormone secretion
AKAP11	1.16816	1.5415	0.794812	0.515609	-0.95565	2.79e-29	4.42e-28
CAMK2N1	2.82461	3.72693	1.9223	0.515785	-0.955158	1.58e-43	3.65e-42		1.054×10-8
PTCH1	0.269978	0.356071	0.183885	0.516429	-0.953358	6.63e-11	3.89e-10
SPEG	0.285155	0.375938	0.194371	0.517029	-0.951684	1.55e-11	9.51e-11		peptide hormone secretion
VLDLR	0.568267	0.749007	0.387528	0.517389	-0.950679	4.75e-20	4.87e-19
ZNF395	1.54978	2.0426	1.05695	0.517454	-0.950498	4.26e-33	7.61e-32		1.256×10-8
SNX29	0.397461	0.523841	0.271082	0.517488	-0.950402	1.77e-15	1.4e-14
VEGFB	0.595309	0.784327	0.406291	0.518013	-0.94894	1.72e-20	1.8e-19		growth
ATP6V0E2	0.681126	0.896909	0.465342	0.518828	-0.94667	7.2e-22	8.19e-21
HSPH1	1.26998	1.67174	0.868212	0.519345	-0.945235	8.18e-30	1.33e-28		1.284×10-8
NPR2	0.272185	0.358278	0.186093	0.519409	-0.945058	8.32e-11	4.85e-10
RNF2	0.33096	0.435541	0.22638	0.519767	-0.944063	7.51e-13	5.08e-12		regulation of peptide secretion
PI4KA	0.764183	1.00508	0.523289	0.520646	-0.941626	5.63e-23	6.81e-22
ROR1	0.504249	0.662914	0.345585	0.521312	-0.939781	1.99e-18	1.84e-17		1.319×10-8
TSPYL5	0.653808	0.859382	0.448234	0.521577	-0.939047	4.02e-21	4.4e-20
WDR7	0.484382	0.636424	0.33234	0.522199	-0.937328	4.73e-18	4.28e-17		response to stimulus
SERINC1	2.70127	3.54812	1.85442	0.522647	-0.936092	4.29e-41	9.45e-40
NCOR2	0.454305	0.596689	0.311921	0.522752	-0.9358	7.43e-17	6.28e-16		1.512×10-8
TSPAN13	2.31192	3.03598	1.58786	0.523013	-0.935081	2.04e-38	4.24e-37
TNFRSF11A	0.229139	0.300883	0.157395	0.523111	-0.934812	3.64e-09	1.83e-08		cell projection organization
UBE3C	0.84117	1.10442	0.577925	0.523286	-0.934328	7.71e-24	9.7e-23
SLC25A36	0.853035	1.11987	0.586203	0.523458	-0.933856	6.6e-24	8.33e-23		1.516×10-8
KLHDC5	1.45237	1.90574	0.999007	0.524209	-0.931785	6.47e-31	1.09e-29
CDC37L1	0.454857	0.596689	0.313024	0.524602	-0.930704	8.35e-17	7.03e-16		regulation of peptide transport
ACLY	2.57103	3.36932	1.77274	0.526142	-0.926477	1.95e-39	4.16e-38
CSDE1	4.99735	6.54371	3.45099	0.527376	-0.923097	3.98e-51	1.12e-49		1.645×10-8
FGF9	0.224724	0.29426	0.155188	0.527382	-0.92308	8.31e-09	4.04e-08
THAP5	0.496523	0.649669	0.343377	0.528542	-0.919909	1.38e-17	1.21e-16		peptide secretion
PHACTR2	0.844205	1.10442	0.583996	0.528783	-0.919253	3.78e-23	4.63e-22
RASGRP1	0.295916	0.386976	0.204857	0.529378	-0.917629	3.16e-11	1.89e-10		1.660×10-8
CCSER2	0.886424	1.1574	0.615453	0.531757	-0.911162	2.81e-23	3.46e-22
PPL	0.998179	1.30309	0.693267	0.532018	-0.910454	9.92e-25	1.3e-23		response to nitrogen compound
SESN1	0.585651	0.764459	0.406843	0.532198	-0.909966	8.54e-19	8.11e-18
ANKRD65	0.649945	0.848344	0.451545	0.532266	-0.909779	7.05e-20	7.13e-19		2.017×10-8
SCG3	3.77081	4.92119	2.62042	0.532477	-0.90921	1.82e-44	4.37e-43
FOXJ3	0.621523	0.810817	0.43223	0.533079	-0.907578	2.48e-19	2.41e-18		regulation of hormone levels
NGRN	1.18526	1.54592	0.824614	0.533414	-0.906672	1.16e-26	1.69e-25
ADRA2A	0.20872	0.272185	0.145254	0.533658	-0.906013	5e-08	2.22e-07		2.046×10-8
CMTM8	0.845585	1.10221	0.588962	0.534348	-0.904148	1.67e-22	1.97e-21
CACYBP	1.04785	1.3649	0.730795	0.53542	-0.901258	7.99e-25	1.05e-23		vesicle-mediated transport
EDN3	0.512528	0.667329	0.357726	0.536057	-0.899542	2.96e-17	2.55e-16
MAPRE1	1.86049	2.4223	1.29868	0.536134	-0.899334	2.28e-32	3.99e-31		2.098×10-8
ENO1	3.64167	4.73576	2.54757	0.537943	-0.894474	1.68e-42	3.82e-41
BCL9	0.525221	0.682781	0.36766	0.538474	-0.893051	3.95e-17	3.38e-16		macromolecule catabolic process
RUNX1T1	0.540673	0.702649	0.378698	0.538957	-0.891758	1.64e-17	1.43e-16
PDE4DIP	0.756733	0.983002	0.530464	0.539636	-0.889941	1.33e-20	1.41e-19		2.117×10-8
TMEM55A	0.418709	0.543709	0.293709	0.540195	-0.888448	2.16e-14	1.61e-13
CREBRF	0.721413	0.936645	0.506181	0.54042	-0.887848	4.49e-20	4.62e-19		secretion by cell
PRKAR2B	0.236865	0.307506	0.166225	0.54056	-0.887473	1.17e-08	5.62e-08
ZCCHC14	0.602483	0.782119	0.422848	0.540644	-0.88725	2.63e-18	2.41e-17		2.146×10-8
INPP5F	0.842274	1.09338	0.59117	0.540682	-0.887147	1.16e-21	1.3e-20
NAP1L2	0.400497	0.519426	0.281567	0.542074	-0.883438	1.12e-13	7.93e-13		intracellular transport
APPL2	0.807781	1.04702	0.568543	0.543011	-0.880947	5.41e-21	5.89e-20
MAP6	0.659879	0.854967	0.46479	0.543635	-0.879289	8.8e-19	8.34e-18		2.885×10-8
MAN1A2	1.29619	1.67837	0.914018	0.544588	-0.876764	3.66e-26	5.16e-25
CDIP1	0.643322	0.832892	0.453753	0.544792	-0.876223	1.9e-18	1.76e-17		movement of cell or subcellular component
TRIQK	0.688024	0.890287	0.485762	0.545624	-0.874022	5.01e-19	4.78e-18
RUFY3	1.52108	1.96755	1.07461	0.546169	-0.872582	6.86e-28	1.04e-26		3.013×10-8
PEBP1	5.40629	6.99183	3.82075	0.546459	-0.871814	5.09e-47	1.31e-45
KCNH2	0.700717	0.90574	0.495695	0.547282	-0.869642	4.42e-19	4.24e-18		regulation of protein metabolic process
RNF13	0.835927	1.08013	0.591722	0.547823	-0.868217	1.12e-20	1.19e-19
DNAJB1	1.14056	1.47307	0.808057	0.548554	-0.866295	4.85e-24	6.17e-23		4.467×10-8
LPIN1	1.06551	1.37594	0.755077	0.548773	-0.865719	3.06e-23	3.77e-22
SQSTM1	6.11462	7.89029	4.33896	0.549912	-0.862728	3.96e-48	1.06e-46		central nervous system development
DENND5B	0.455684	0.587859	0.32351	0.550319	-0.861659	1.08e-14	8.15e-14
HSPA4L	0.274393	0.353863	0.194923	0.550842	-0.860289	2.71e-09	1.38e-08		4.710×10-8
KIAA0247	0.668157	0.861589	0.474724	0.550986	-0.859911	2.91e-18	2.65e-17
RORA	0.498731	0.643046	0.354415	0.55115	-0.859483	1.41e-15	1.13e-14		cell morphogenesis involved in neuron differentiation
NAPA	0.596413	0.768874	0.423951	0.551392	-0.858849	3.57e-17	3.06e-16
UBL3	1.34034	1.72693	0.953753	0.552282	-0.856524	2.25e-25	3.06e-24		4.850×10-8
MYO1D	1.87208	2.41126	1.33289	0.552779	-0.855226	1.95e-29	3.1e-28
MYCBP2	1.30999	1.6872	0.932781	0.552859	-0.855017	4.8e-25	6.41e-24		cellular response to stress
FAM135A	0.643322	0.828477	0.458168	0.553024	-0.854585	1.13e-17	9.97e-17
SEMA5A	0.629801	0.810817	0.448786	0.553499	-0.853349	2.11e-17	1.83e-16		5.592×10-8
PFN2	3.91429	5.03819	2.7904	0.553849	-0.852435	8.45e-40	1.81e-38
ENPP5	0.575166	0.740177	0.410155	0.554131	-0.851702	1.4e-16	1.17e-15		regulation of primary metabolic process
COBLL1	0.587583	0.755629	0.419536	0.555215	-0.848882	1.18e-16	9.89e-16
MAP2	1.80944	2.32517	1.29371	0.556394	-0.845821	2.14e-28	3.3e-27		5.707×10-8
C6orf1	0.358002	0.459823	0.256181	0.557129	-0.843916	1.98e-11	1.21e-10
MAFG	0.844757	1.08455	0.604967	0.557806	-0.842165	1.13e-19	1.14e-18		peptide transport
TPRG1L	0.698786	0.896909	0.500662	0.558208	-0.841125	7.26e-18	6.51e-17
INSIG1	1.09448	1.40464	0.784327	0.558384	-0.840669	3.02e-22	3.53e-21		6.102×10-8
RNF19B	0.239625	0.307506	0.171744	0.558507	-0.840353	4.98e-08	2.21e-07
ZMIZ1	0.978035	1.25453	0.701545	0.559212	-0.838534	5.27e-21	5.74e-20		cellular response to stimulus
ZNF483	0.408499	0.523841	0.293157	0.559629	-0.837457	9.89e-13	6.65e-12
NR1D2	0.634216	0.813024	0.455408	0.560141	-0.836138	9.01e-17	7.57e-16		6.285×10-8
NBEA	1.4612	1.87263	1.04978	0.560592	-0.834978	3.5e-25	4.71e-24
AMPD2	0.481347	0.616556	0.346137	0.561404	-0.83289	1.43e-14	1.07e-13
TTLL7	0.383113	0.490728	0.275497	0.561404	-0.83289	7.83e-12	4.91e-11
UBQLN2	0.867936	1.11104	0.624834	0.562388	-0.830362	1.86e-19	1.84e-18
2003-09-01	0.528256	0.676159	0.380353	0.56252	-0.830023	4.62e-15	3.57e-14
FTH1	33.374	42.7181	24.0299	0.562523	-0.830016	3.47e-73	1.51e-71
ATP6V1B2	1.88449	2.41126	1.35773	0.563078	-0.828594	7.67e-28	1.16e-26
KIAA1644	0.228311	0.292053	0.16457	0.563492	-0.827533	1.75e-07	7.34e-07
ANO5	0.307781	0.393598	0.221965	0.563937	-0.826394	9.82e-10	5.23e-09
C6orf48	1.79785	2.29868	1.29702	0.564247	-0.825602	4.64e-27	6.85e-26
TNS1	0.620419	0.793157	0.447682	0.564431	-0.825131	2.6e-16	2.15e-15
RNF157	0.404636	0.517219	0.292053	0.564661	-0.824544	3.23e-12	2.1e-11
TRIM37	0.423675	0.541501	0.30585	0.564819	-0.824141	1.06e-12	7.15e-12
COPRS	1.0128	1.29426	0.731347	0.565069	-0.823501	1.17e-20	1.25e-19
MT2A	0.864349	1.10442	0.624283	0.565261	-0.823011	4.36e-19	4.19e-18
TCEA1	1.77881	2.27219	1.28543	0.565724	-0.821829	1.11e-26	1.61e-25
NSG1	0.309989	0.395806	0.224172	0.566369	-0.820185	1.59e-09	8.34e-09
PRMT2	0.905188	1.15519	0.655188	0.56717	-0.818147	2.16e-19	2.11e-18
EIF4B	4.32875	5.52384	3.13366	0.567298	-0.817821	3.96e-38	8.14e-37
ATP6V0A1	0.889735	1.13532	0.64415	0.567373	-0.81763	4.4e-19	4.23e-18
EFNA5	0.407395	0.519426	0.295364	0.568636	-0.814423	5.28e-12	3.36e-11
MADD	0.457892	0.583444	0.33234	0.569618	-0.811934	2.58e-13	1.79e-12
APC	0.965618	1.23024	0.700993	0.569801	-0.81147	1.22e-19	1.22e-18
AES	0.93968	1.19713	0.68223	0.569888	-0.811251	1.95e-19	1.92e-18
GNAS	93.0354	118.506	67.5647	0.570136	-0.810621	8.65e-85	4.43e-83
EPB41L1	0.600276	0.764459	0.436093	0.570459	-0.809805	1.59e-15	1.26e-14
HSPA13	0.511976	0.651876	0.372075	0.570775	-0.809005	3.32e-14	2.45e-13
KLHL2	0.425331	0.541501	0.309161	0.570934	-0.808605	2.49e-12	1.63e-11
GLIS2	0.562472	0.715894	0.409051	0.571385	-0.807466	7.5e-15	5.71e-14
NDRG1	0.821578	1.04481	0.598344	0.572681	-0.804196	7.8e-18	6.98e-17
SC5DL	1.19161	1.51501	0.868212	0.573073	-0.803209	2.73e-21	3.01e-20
JAZF1	0.533775	0.678366	0.389183	0.573706	-0.801615	2.29e-14	1.7e-13
CAMLG	0.801435	1.01832	0.584547	0.57403	-0.800802	1.56e-17	1.36e-16
STX3	0.683333	0.868212	0.498455	0.574116	-0.800585	3.75e-16	3.06e-15
SEPW1	1.42202	1.8064	1.03764	0.574423	-0.799816	5.91e-23	7.15e-22
WLS	0.766943	0.974172	0.559713	0.574552	-0.799489	4.51e-17	3.84e-16
ANKH	1.1963	1.51943	0.873179	0.574677	-0.799177	3.65e-21	4.01e-20
MTSS1	0.523841	0.665121	0.382561	0.575174	-0.797929	4.99e-14	3.63e-13
NFE2L1	1.0473	1.32958	0.765011	0.575378	-0.797419	8.38e-20	8.46e-19
GNG7	0.374558	0.475276	0.273841	0.576173	-0.795427	1.05e-10	6.05e-10
ACAT1	0.602483	0.764459	0.440508	0.576234	-0.795272	4.97e-15	3.83e-14
RCOR3	0.522461	0.662914	0.382009	0.576257	-0.795216	5.94e-14	4.3e-13
USP51	0.265011	0.336203	0.193819	0.576494	-0.794623	5.59e-08	2.47e-07
CLCN3	1.65381	2.09779	1.20982	0.576713	-0.794076	3.07e-24	3.95e-23
USP1	0.552263	0.700442	0.404084	0.576899	-0.79361	3.04e-14	2.25e-13
PIK3C2A	1.11683	1.41567	0.817991	0.577811	-0.791331	4.26e-20	4.38e-19
ABHD3	0.510872	0.647461	0.374283	0.578077	-0.790666	1.21e-13	8.56e-13
ING2	0.442991	0.561369	0.324614	0.578254	-0.790225	2.88e-12	1.87e-11
KLHL12	0.444923	0.563576	0.326269	0.578927	-0.788547	2.43e-12	1.59e-11
ANP32E	0.586203	0.742384	0.430022	0.579245	-0.787755	1.62e-14	1.21e-13
CADPS	1.35497	1.71589	0.99404	0.579313	-0.787585	8.94e-22	1.01e-20
NCKAP1	2.11518	2.67837	1.55199	0.579453	-0.787237	1.7e-26	2.43e-25
RANBP2	1.54868	1.96093	1.13642	0.579534	-0.787035	4.21e-23	5.13e-22
KIF13A	0.84117	1.06468	0.61766	0.580137	-0.785535	2.65e-17	2.29e-16
PTEN	1.16209	1.47086	0.853311	0.580144	-0.785517	3.51e-20	3.63e-19
PTAR1	0.633664	0.801987	0.465342	0.580237	-0.785286	4.18e-15	3.24e-14
ZNF204P	0.414294	0.523841	0.304746	0.581753	-0.781521	2.55e-11	1.54e-10
PJA2	2.06247	2.60773	1.51722	0.581817	-0.781364	7.27e-26	1.01e-24
SOCS7	0.548951	0.693819	0.404084	0.582405	-0.779904	8.22e-14	5.89e-13
CELF4	0.807506	1.02053	0.594481	0.582522	-0.779615	1.03e-16	8.62e-16
ABR	0.57351	0.724724	0.422296	0.582699	-0.779178	5.04e-14	3.66e-13
SPRYD3	0.905464	1.14415	0.666777	0.582771	-0.779	1.22e-17	1.08e-16
WHAMM	0.466998	0.590066	0.343929	0.582866	-0.778765	1.39e-12	9.26e-12
C8orf47	0.287086	0.362693	0.211479	0.58308	-0.778235	3.16e-08	1.45e-07
ILF3-AS1	0.617384	0.779912	0.454857	0.583215	-0.777899	1.32e-14	9.93e-14
BEX2	2.58565	3.26556	1.90574	0.583587	-0.776981	3.72e-28	5.67e-27
TMEM65	0.420088	0.530464	0.309713	0.583854	-0.776322	2.65e-11	1.6e-10
KIAA1598	1.00425	1.26777	0.740728	0.584277	-0.775277	1.88e-18	1.75e-17
PNMA2	1.48521	1.87483	1.09558	0.584364	-0.775062	4.57e-22	5.29e-21
INA	1.44327	1.82185	1.06468	0.584394	-0.774988	9.45e-22	1.07e-20
GAS5	0.837031	1.05585	0.618212	0.585511	-0.772231	9.61e-17	8.06e-16
PLCB1	0.284051	0.358278	0.209823	0.585644	-0.771904	4.8e-08	2.14e-07
ALG2	0.791777	0.998455	0.585099	0.586005	-0.771015	2.88e-16	2.37e-15
UHMK1	1.06854	1.34724	0.789845	0.586269	-0.770365	9.77e-19	9.23e-18
ABCG1	0.271909	0.342826	0.200993	0.586285	-0.770327	1.18e-07	5.05e-07
C11orf1	0.443543	0.559161	0.327925	0.586459	-0.769898	9.08e-12	5.66e-11
GDAP1	0.660706	0.832892	0.488521	0.586536	-0.769709	7.69e-15	5.84e-14
MTERFD2	0.329857	0.415673	0.24404	0.587095	-0.768334	4.51e-09	2.25e-08
RAB3IP	1.34476	1.69382	0.995695	0.58784	-0.766503	1.32e-20	1.39e-19
CCDC104	1.36959	1.72472	1.01446	0.588186	-0.765655	9.93e-21	1.07e-19
TBCC	0.586203	0.737969	0.434437	0.588693	-0.764413	1.03e-13	7.35e-13
SAMD3	0.284603	0.358278	0.210927	0.588725	-0.764335	5.3e-08	2.34e-07
DNAJC6	0.475828	0.598896	0.352759	0.589016	-0.763622	2.46e-12	1.61e-11
SMAD7	0.32351	0.406843	0.240177	0.590342	-0.760378	1.14e-08	5.48e-08
C1orf43	2.51501	3.16181	1.86821	0.590868	-0.759093	1.45e-26	2.09e-25
MEGF9	0.817991	1.02715	0.60883	0.592736	-0.754539	6.4e-16	5.15e-15
CHN1	0.334547	0.420088	0.249007	0.592748	-0.754508	6.58e-09	3.24e-08
EXOC2	0.440232	0.552539	0.327925	0.593488	-0.75271	3.6e-11	2.14e-10
PPP2CB	1.75591	2.20375	1.30806	0.593559	-0.752537	1.81e-22	2.12e-21
LOC100506548	0.420916	0.528256	0.313576	0.593606	-0.752422	1.05e-10	6.06e-10
HPS4	0.443819	0.556954	0.330684	0.593738	-0.752103	3.23e-11	1.93e-10
ZBTB4	0.860762	1.08013	0.641391	0.593807	-0.751933	3.88e-16	3.16e-15
ABHD10	0.41926	0.526049	0.312472	0.593999	-0.751467	9.47e-11	5.49e-10
ZC3H6	0.803091	1.00728	0.598896	0.594565	-0.750094	1.48e-15	1.17e-14
SLC29A1	0.876214	1.09779	0.654636	0.59632	-0.745841	4.97e-16	4.03e-15
PPID	0.714238	0.894702	0.533775	0.596595	-0.745176	1.73e-14	1.29e-13
MTSS1L	0.580408	0.726932	0.433885	0.596872	-0.744506	4.28e-13	2.94e-12
PRKACB	0.870143	1.08896	0.651325	0.598115	-0.741506	7.42e-16	5.94e-15
SYT11	1.11187	1.39139	0.83234	0.598207	-0.741283	8.47e-18	7.56e-17
GRPEL2	0.311093	0.389183	0.233002	0.598695	-0.740106	3.81e-08	1.73e-07
STXBP5	0.771909	0.965342	0.578477	0.599245	-0.738781	7.31e-15	5.57e-14
GNA13	0.584823	0.731347	0.4383	0.599306	-0.738636	5.9e-13	4.02e-12
ACVR1C	0.627318	0.784327	0.470309	0.599634	-0.737846	2.21e-13	1.55e-12
FAM200B	0.864073	1.08013	0.648013	0.599939	-0.737113	1.33e-15	1.06e-14
DPYSL2	1.23493	1.54371	0.926159	0.599957	-0.737069	1.84e-18	1.71e-17
PEPD	1.01805	1.27219	0.763907	0.600469	-0.73584	8.1e-17	6.84e-16
SPOPL	0.406843	0.508389	0.305298	0.600521	-0.735713	4.44e-10	2.44e-09
CDCP1	0.771358	0.963135	0.579581	0.601765	-0.732728	1.15e-14	8.67e-14
KCTD13	0.354139	0.442163	0.266115	0.601847	-0.732531	7.58e-09	3.7e-08
NMRK1	0.343653	0.428918	0.258389	0.602419	-0.731161	1.11e-08	5.33e-08
PLOD2	1.30778	1.63201	0.983554	0.602665	-0.730573	1.4e-18	1.3e-17
MAP3K2	1.31882	1.64525	0.992384	0.60318	-0.72934	1.35e-18	1.26e-17
FAM115A	1.51198	1.88587	1.13808	0.603477	-0.72863	8.55e-20	8.62e-19
CIRBP	1.85414	2.31192	1.39636	0.603982	-0.727423	1.54e-21	1.73e-20
DARS	1.45651	1.81523	1.09779	0.604767	-0.725548	2.55e-19	2.48e-18
ABRACL	0.471689	0.587859	0.355519	0.604769	-0.725544	3.45e-11	2.05e-10
MTERFD3	0.340618	0.424503	0.256733	0.604784	-0.725508	1.8e-08	8.46e-08
CCT4	1.46369	1.82406	1.10331	0.604865	-0.725315	2.45e-19	2.39e-18
PELI1	0.330132	0.411258	0.249007	0.605475	-0.723861	3.37e-08	1.54e-07
FXR1	0.730795	0.910155	0.551435	0.60587	-0.722921	6.94e-14	5e-13
AGTPBP1	0.328477	0.409051	0.247903	0.606044	-0.722505	3.97e-08	1.79e-07
C12orf76	0.369316	0.459823	0.278808	0.606337	-0.721808	5.57e-09	2.76e-08
ZNF746	0.426159	0.530464	0.321854	0.606742	-0.720846	3.91e-10	2.16e-09
ABAT	0.426435	0.530464	0.322406	0.607782	-0.718374	5.16e-10	2.81e-09
DTX3	0.861589	1.0713	0.651876	0.60849	-0.716696	7.94e-15	6.03e-14
PDZRN3	0.353863	0.439956	0.26777	0.60863	-0.716362	1.43e-08	6.77e-08
GPRASP1	0.53681	0.667329	0.406291	0.608832	-0.715883	8.58e-12	5.35e-11
EML6	0.332616	0.413466	0.251766	0.608916	-0.715684	5.08e-08	2.25e-07
PRKAG2	0.393046	0.488521	0.297572	0.609128	-0.715183	2.36e-09	1.21e-08
RASA4	0.554746	0.689404	0.420088	0.60935	-0.714657	7.07e-12	4.45e-11
TMEM38B	0.428642	0.532671	0.324614	0.609407	-0.714521	5.82e-10	3.17e-09
HABP4	0.618764	0.768874	0.468653	0.609532	-0.714226	1.53e-12	1.02e-11
TOMM34	0.748455	0.930022	0.566887	0.609542	-0.714203	9.56e-14	6.82e-13
PSIP1	0.679746	0.843929	0.515563	0.610908	-0.710974	4.82e-13	3.3e-12
CHD7	0.934161	1.1596	0.70872	0.611175	-0.710344	3.97e-15	3.08e-14
UNC80	0.797296	0.989625	0.604967	0.611309	-0.710025	4.57e-14	3.33e-13
FKBP5	0.512804	0.636424	0.389183	0.611516	-0.709538	2.93e-11	1.76e-10
VOPP1	1.27964	1.58786	0.971413	0.611775	-0.708926	1.9e-17	1.66e-16
HERPUD1	1.62345	2.01391	1.233	0.612244	-0.707822	2.31e-19	2.26e-18
RAB11FIP5	0.360486	0.446578	0.274393	0.614434	-0.70267	2.12e-08	9.91e-08
IER3	2.01308	2.49294	1.53322	0.615027	-0.701278	7.81e-21	8.43e-20
HSP90AB1	11.7352	14.5283	8.94216	0.615501	-0.700166	2e-39	4.24e-38
GYG1	0.662086	0.819647	0.504525	0.61554	-0.700075	1.71e-12	1.13e-11
CPEB4	1.2777	1.58124	0.974172	0.616083	-0.698804	5.65e-17	4.79e-16
ATP6V1D	1.13504	1.40464	0.865453	0.61614	-0.698669	4.03e-16	3.28e-15
BNIP3	2.23769	2.76887	1.70651	0.61632	-0.698249	1.23e-21	1.38e-20
ST18	0.708996	0.877042	0.540949	0.616788	-0.697153	8.34e-13	5.64e-12
MKRN2	0.391391	0.484106	0.298675	0.616963	-0.696744	7.09e-09	3.48e-08
SARS	1.4016	1.73355	1.06965	0.617025	-0.696598	1.38e-17	1.21e-16
RHOQ	1.16429	1.43996	0.888631	0.617124	-0.696368	3.38e-16	2.77e-15
EPB41L3	0.805574	0.996247	0.614901	0.617217	-0.69615	1.25e-13	8.88e-13
ADH5	1.01805	1.25894	0.777152	0.617307	-0.695941	3.53e-15	2.74e-14
ATG3	0.736038	0.910155	0.561921	0.61739	-0.695745	5.65e-13	3.85e-12
SLAIN2	0.678918	0.839514	0.518322	0.617407	-0.695706	1.71e-12	1.13e-11
ANKMY2	0.329029	0.406843	0.251214	0.617472	-0.695556	1.4e-07	5.95e-07
EXOC5	0.902428	1.11545	0.689404	0.618049	-0.694208	2.58e-14	1.92e-13
ISCU	1.75646	2.17064	1.34227	0.618377	-0.693442	2.98e-19	2.87e-18
ELMO2	0.359658	0.444371	0.274945	0.618728	-0.692622	3.64e-08	1.66e-07
RCAN3	0.422296	0.521634	0.322958	0.619128	-0.69169	2.53e-09	1.3e-08
TTC3	4.94934	6.11325	3.78543	0.619218	-0.691481	6.69e-29	1.05e-27
HECTD4	1.08565	1.34062	0.830684	0.619628	-0.690526	1.73e-15	1.37e-14
APPL1	0.853863	1.05364	0.654084	0.620784	-0.687838	1.09e-13	7.75e-13
REPIN1	0.671468	0.828477	0.514459	0.62097	-0.687405	3.88e-12	2.5e-11
RRAGC	0.596413	0.735762	0.457064	0.621212	-0.686842	1.64e-11	1.01e-10
AFF1	0.856347	1.05585	0.656843	0.622099	-0.684784	1.26e-13	8.91e-13
ENDOD1	0.360486	0.444371	0.2766	0.622454	-0.683961	4.95e-08	2.2e-07
KAT6B	0.742108	0.91457	0.569647	0.622858	-0.683025	1.05e-12	7.04e-12
GOLGA8A	0.511148	0.629801	0.392494	0.623204	-0.682224	1.47e-10	8.4e-10
USP12	0.574062	0.707064	0.44106	0.62379	-0.680867	4.39e-11	2.6e-10
RPL3	9.46369	11.6541	7.27329	0.624098	-0.680156	7.31e-35	1.41e-33
BBS2	0.339514	0.417881	0.261148	0.624934	-0.678224	1.37e-07	5.82e-07
ARHGEF9	0.449062	0.552539	0.345585	0.625449	-0.677035	1.72e-09	8.98e-09
PTPN1	0.402428	0.495143	0.309713	0.625502	-0.676915	1.27e-08	6.07e-08
SBDS	1.07351	1.32075	0.826269	0.625606	-0.676674	9e-15	6.8e-14
LARP1	3.26832	4.01832	2.51832	0.62671	-0.67413	1.52e-23	1.89e-22
TRAPPC8	0.609382	0.749007	0.469757	0.627174	-0.673063	2.78e-11	1.67e-10
G3BP2	1.38532	1.70265	1.06799	0.627253	-0.672881	1.82e-16	1.51e-15
PCMT1	1.07103	1.31634	0.825717	0.627285	-0.672807	1.19e-14	8.95e-14
KLF10	0.577097	0.709272	0.444923	0.627295	-0.672783	6.92e-11	4.05e-10
RRM2B	0.555574	0.682781	0.428366	0.627384	-0.672578	1.19e-10	6.85e-10
AZI2	0.460375	0.565784	0.354967	0.62739	-0.672566	1.3e-09	6.85e-09
PIKFYVE	0.519702	0.638631	0.400773	0.627549	-0.672199	2.57e-10	1.44e-09
SCAPER	0.705132	0.866004	0.54426	0.628473	-0.670077	6.28e-12	3.97e-11
CNP	0.54702	0.671744	0.422296	0.628656	-0.669657	1.6e-10	9.08e-10
TERF2IP	3.02108	3.70927	2.33289	0.628935	-0.669016	1.69e-22	1.99e-21
SLC4A7	0.510044	0.625386	0.394702	0.631133	-0.663984	4.29e-10	2.36e-09
AARS	0.650497	0.797572	0.503422	0.631193	-0.663847	3.01e-11	1.81e-10
PPP1R1A	2.98935	3.66512	2.31358	0.631241	-0.663736	4.01e-22	4.67e-21
TXNL1	0.773013	0.947682	0.598344	0.631377	-0.663427	2.89e-12	1.88e-11
TERF2	0.528256	0.647461	0.409051	0.631776	-0.662514	3.31e-10	1.84e-09
MAP1LC3A	0.384216	0.470861	0.297572	0.631974	-0.662063	5.04e-08	2.23e-07
HIVEP2	0.472517	0.579029	0.366004	0.632101	-0.661774	1.69e-09	8.8e-09
ATP6V1C1	0.654636	0.801987	0.507285	0.632535	-0.660783	3.04e-11	1.82e-10
MPP6	0.697958	0.854967	0.540949	0.632714	-0.660375	1.41e-11	8.74e-11
THAP6	0.368212	0.450993	0.28543	0.632893	-0.659967	1.02e-07	4.39e-07
AHCTF1	0.737693	0.903532	0.571854	0.63291	-0.659928	7.09e-12	4.46e-11
LINC00617	0.462031	0.565784	0.358278	0.633242	-0.65917	2.5e-09	1.28e-08
ATP6V1A	1.79426	2.19713	1.39139	0.633276	-0.659093	1.04e-17	9.19e-17
FBXL17	0.485486	0.594481	0.37649	0.633309	-0.659019	1.13e-09	5.99e-09
FAM174B	0.649669	0.795364	0.503974	0.633639	-0.658268	3.82e-11	2.26e-10
PIM3	0.662362	0.810817	0.513907	0.633814	-0.657868	2.85e-11	1.71e-10
PEG3	0.675055	0.826269	0.523841	0.633983	-0.657483	2.74e-11	1.65e-10
VPS13C	2.09448	2.56358	1.62539	0.634031	-0.657375	8.14e-19	7.73e-18
PAFAH1B1	1.44713	1.77108	1.12318	0.634177	-0.657043	4.96e-16	4.02e-15
DGKE	0.435265	0.532671	0.337859	0.634273	-0.656825	8.61e-09	4.18e-08
ETNK1	1.30475	1.59669	1.0128	0.634315	-0.656729	2.6e-15	2.04e-14
COPS2	0.787086	0.963135	0.611038	0.634426	-0.656477	3.83e-12	2.47e-11
NEU1	1.09255	1.3362	0.848896	0.635305	-0.654479	4.9e-14	3.56e-13
SETBP1	0.431954	0.528256	0.335651	0.635395	-0.654275	1.26e-08	6.01e-08
C7orf41	0.787638	0.963135	0.612141	0.635572	-0.653873	4.86e-12	3.1e-11
RNMT	0.401325	0.490728	0.311921	0.635628	-0.653746	3.8e-08	1.73e-07
MXI1	0.529636	0.647461	0.41181	0.636038	-0.652815	6.27e-10	3.4e-09
WFS1	0.648841	0.793157	0.504525	0.636098	-0.652679	5.88e-11	3.45e-10
UNC79	0.372627	0.455408	0.289845	0.636452	-0.651877	1.24e-07	5.31e-07
STAG2	0.974172	1.19051	0.757837	0.636566	-0.651618	2.8e-13	1.94e-12
ORC3	0.434161	0.530464	0.337859	0.636912	-0.650834	1.39e-08	6.6e-08
TRIM23	0.374558	0.457616	0.291501	0.637	-0.650636	1.32e-07	5.64e-07
SUCO	1.1447	1.39801	0.891391	0.637613	-0.649248	3.97e-14	2.91e-13
DMXL2	0.606347	0.740177	0.472517	0.638384	-0.647505	1.79e-10	1.01e-09
ZNF277	0.449062	0.548124	0.35	0.638542	-0.647146	7.13e-09	3.5e-08
CRMP1	0.611865	0.746799	0.476932	0.638634	-0.646938	1.81e-10	1.02e-09
DDX24	1.90519	2.32517	1.48521	0.638754	-0.646667	1.48e-17	1.29e-16
ANKRD12	2.61269	3.1883	2.03709	0.638925	-0.646281	6.43e-20	6.53e-19
LOC100505738	0.469205	0.572406	0.366004	0.639414	-0.645178	4.31e-09	2.16e-08
USP48	0.739073	0.901325	0.576821	0.639971	-0.643922	2.37e-11	1.44e-10
SHOC2	0.637804	0.777704	0.497903	0.640221	-0.643357	1.34e-10	7.68e-10
FNIP1	0.623455	0.760044	0.486865	0.640575	-0.64256	1.67e-10	9.48e-10
MSANTD4	0.433333	0.528256	0.338411	0.640618	-0.642463	1.77e-08	8.31e-08
PGRMC2	1.60717	1.95872	1.25563	0.641046	-0.641501	4.51e-16	3.66e-15
SBNO1	1.2181	1.48411	0.952097	0.641529	-0.640413	3.87e-14	2.83e-13
C22orf28	0.79426	0.96755	0.620971	0.641798	-0.639809	1.3e-11	8.07e-11
ST8SIA3	0.645806	0.786534	0.505077	0.642155	-0.639005	1.64e-10	9.32e-10
ZNF770	1.06634	1.29868	0.833996	0.642189	-0.638929	2.76e-13	1.92e-12
LOC100128252	0.415673	0.506181	0.325166	0.64239	-0.638479	4.13e-08	1.86e-07
IPO7	1.36021	1.65629	1.06413	0.642476	-0.638285	8.55e-15	6.47e-14
MYO5A	0.747627	0.910155	0.585099	0.642857	-0.63743	2.89e-11	1.74e-10
RCAN2	1.02881	1.25232	0.805298	0.643046	-0.637006	4.54e-13	3.11e-12
G3BP1	0.637252	0.775497	0.499007	0.643467	-0.636062	2.18e-10	1.22e-09
KLF13	0.771634	0.938852	0.604415	0.643781	-0.635358	2.46e-11	1.49e-10
STMN3	0.537638	0.654084	0.421192	0.643942	-0.634997	1.64e-09	8.56e-09
ESD	1.47031	1.78874	1.15188	0.643959	-0.634959	3.86e-15	3e-14
NRCAM	1.02577	1.2479	0.803642	0.643994	-0.63488	6.98e-13	4.74e-12
TXNRD1	1.73383	2.10883	1.35883	0.644353	-0.634078	3.34e-16	2.74e-15
ELP4	0.459823	0.559161	0.360486	0.64469	-0.633322	1.11e-08	5.34e-08
ZBTB33	0.50894	0.618764	0.399117	0.645023	-0.632577	3.36e-09	1.7e-08
SPECC1L	0.701545	0.852759	0.550331	0.645353	-0.631839	1.08e-10	6.22e-10
TMEM126B	0.668985	0.813024	0.524945	0.645669	-0.631133	1.71e-10	9.67e-10
UBXN1	0.4383	0.532671	0.343929	0.645669	-0.631133	2.91e-08	1.34e-07
IL6R	0.621799	0.755629	0.487969	0.645779	-0.630889	3.95e-10	2.18e-09
RAB22A	0.99266	1.20596	0.77936	0.646257	-0.629821	1.41e-12	9.35e-12
NFIC	1.82682	2.21921	1.43444	0.646374	-0.629558	2.23e-16	1.85e-15
FNIP2	0.97638	1.18609	0.766667	0.64638	-0.629545	1.83e-12	1.21e-11
ERRFI1	0.534879	0.649669	0.420088	0.646619	-0.629012	2.36e-09	1.21e-08
GDA	0.711203	0.863797	0.558609	0.646691	-0.628853	1.11e-10	6.38e-10
TAF9	1.12566	1.36711	0.884216	0.646779	-0.628656	2.98e-13	2.06e-12
XPC	0.515287	0.625386	0.405188	0.6479	-0.626157	3.82e-09	1.91e-08
PRDM4	0.435265	0.528256	0.342274	0.647931	-0.626087	4.31e-08	1.93e-07
KIAA0368	0.971965	1.17947	0.764459	0.648138	-0.625628	2.77e-12	1.8e-11
DICER1	1.12677	1.36711	0.886424	0.648393	-0.625059	4.4e-13	3.02e-12
MAGI2-AS3	0.721137	0.874834	0.567439	0.648625	-0.624544	1.14e-10	6.55e-10
NAV2	0.488245	0.592274	0.384216	0.648714	-0.624345	6.65e-09	3.27e-08
PPT1	1.78405	2.16402	1.40408	0.648832	-0.624083	5.67e-16	4.58e-15
PNMAL1	0.435541	0.528256	0.342826	0.648976	-0.623763	4.31e-08	1.93e-07
SYT4	0.943543	1.14415	0.742936	0.649334	-0.622967	4.66e-12	2.98e-11
FAM219A	0.437472	0.530464	0.344481	0.649397	-0.622828	4.71e-08	2.1e-07
AP1AR	0.397461	0.481898	0.313024	0.649565	-0.622455	2.07e-07	8.62e-07
NFASC	0.437748	0.530464	0.345033	0.650437	-0.620519	4.86e-08	2.16e-07
ABCA5	0.989901	1.19934	0.780464	0.650745	-0.619835	3.36e-12	2.17e-11
LETMD1	0.499834	0.605519	0.39415	0.65093	-0.619426	7.36e-09	3.6e-08
BCL2L2	0.559989	0.678366	0.441611	0.650993	-0.619287	2.59e-09	1.32e-08
MBD1	0.47638	0.576821	0.375938	0.651741	-0.617629	1.33e-08	6.35e-08
PCM1	1.59448	1.93002	1.25894	0.652293	-0.616407	7.24e-15	5.52e-14
C1D	0.584272	0.707064	0.461479	0.652669	-0.615576	2.06e-09	1.06e-08
CLASP2	0.533223	0.645254	0.421192	0.652754	-0.615389	5.78e-09	2.86e-08
FYN	0.449614	0.543709	0.355519	0.653877	-0.612908	4.55e-08	2.03e-07
DDX3Y	0.579305	0.700442	0.458168	0.654113	-0.612389	2.67e-09	1.36e-08
LMAN1	2.02357	2.44658	1.60055	0.6542	-0.612196	3.16e-16	2.59e-15
MDM2	0.584823	0.707064	0.462583	0.65423	-0.612129	2.18e-09	1.13e-08
SLC1A4	0.417053	0.503974	0.330132	0.655059	-0.610303	1.61e-07	6.78e-07
NAP1L5	0.495695	0.598896	0.392494	0.655363	-0.609634	1.29e-08	6.15e-08
HSPD1	2.45292	2.96313	1.94272	0.655628	-0.60905	2.13e-17	1.84e-16
ANP32B	1.4005	1.69161	1.10938	0.655814	-0.608642	8.7e-14	6.23e-13
EFR3A	1.04067	1.25673	0.824614	0.656157	-0.607888	4.86e-12	3.1e-11
VAPB	0.803091	0.969757	0.636424	0.656271	-0.607636	1.05e-10	6.08e-10
HMGCLL1	0.41926	0.506181	0.33234	0.656563	-0.606994	1.8e-07	7.56e-07
RPA2	0.444923	0.537086	0.352759	0.656802	-0.606469	8.04e-08	3.49e-07
PTPLAD1	1.64498	1.98521	1.30475	0.657233	-0.605522	1.35e-14	1.01e-13
CREB3L2	0.939128	1.13311	0.745143	0.657608	-0.604701	2.22e-11	1.35e-10
UCHL5	0.467274	0.563576	0.370971	0.658245	-0.603303	4.33e-08	1.94e-07
FAM179B	0.463687	0.559161	0.368212	0.658508	-0.602728	4.75e-08	2.12e-07
SLC11A2	0.674503	0.813024	0.535982	0.659245	-0.601113	1.08e-09	5.73e-09
LYST	0.493212	0.594481	0.391943	0.659302	-0.600989	2.42e-08	1.12e-07
ZNF331	0.599448	0.722517	0.47638	0.659334	-0.600919	3.48e-09	1.75e-08
KCNK3	0.632561	0.762252	0.50287	0.659716	-0.600083	2.15e-09	1.11e-08
ZZZ3	0.497075	0.598896	0.395254	0.659971	-0.599527	2.85e-08	1.31e-07
MIR7-3HG	1.95375	2.35386	1.55364	0.660039	-0.599376	2.18e-15	1.71e-14
BTBD1	0.489901	0.590066	0.389735	0.660494	-0.598383	3.28e-08	1.5e-07
NIN	0.46617	0.561369	0.370971	0.660834	-0.597641	5.32e-08	2.35e-07
AP3B1	1.00701	1.21258	0.801435	0.660932	-0.597426	1.67e-11	1.02e-10
ARFGEF2	1.12621	1.35607	0.896358	0.660996	-0.597286	4.24e-12	2.73e-11
AKTIP	0.433333	0.521634	0.345033	0.661447	-0.596302	1.87e-07	7.83e-07
RALGPS1	0.438852	0.528256	0.349448	0.661513	-0.596159	1.39e-07	5.91e-07
PPP1R2	0.519978	0.625386	0.41457	0.662902	-0.593134	2.09e-08	9.79e-08
C4orf3	1.25232	1.50618	0.998455	0.662905	-0.593126	1.8e-12	1.19e-11
SGMS2	0.562196	0.676159	0.448234	0.662912	-0.59311	1.17e-08	5.61e-08
KCNMA1	1.07434	1.29205	0.856623	0.662993	-0.592934	1.2e-11	7.45e-11
GOLGB1	2.0564	2.47307	1.63974	0.663037	-0.592839	2.04e-15	1.61e-14
KLHDC10	0.835927	1.00508	0.666777	0.663409	-0.59203	2.3e-10	1.29e-09
KCMF1	0.887528	1.06689	0.708168	0.66377	-0.591245	1.03e-10	5.98e-10
HAX1	0.612141	0.735762	0.488521	0.663966	-0.590818	5.06e-09	2.52e-08
PERP	2.47472	2.97417	1.97528	0.664143	-0.590434	1.7e-16	1.42e-15
RAB3B	3.05171	3.66733	2.43609	0.664269	-0.590161	7.47e-18	6.7e-17
HCFC2	0.548124	0.658499	0.437748	0.664767	-0.589079	1.94e-08	9.11e-08
PTPRJ	0.473068	0.567991	0.378146	0.66576	-0.586926	8.57e-08	3.72e-07
RABGGTB	0.987969	1.18609	0.789845	0.665922	-0.586574	4.8e-11	2.84e-10
C2orf69	0.666225	0.799779	0.532671	0.666023	-0.586357	3.31e-09	1.67e-08
TOR1AIP1	0.629525	0.755629	0.503422	0.666228	-0.585911	5.62e-09	2.78e-08
FAM8A1	0.625938	0.751214	0.500662	0.666471	-0.585387	6.13e-09	3.02e-08
FOXA2	1.54012	1.84834	1.2319	0.666488	-0.58535	2.53e-13	1.76e-12
CREBL2	0.806678	0.96755	0.645806	0.667465	-0.583235	5.05e-10	2.76e-09
C16orf72	0.679746	0.815232	0.54426	0.667614	-0.582913	3.18e-09	1.61e-08
PRRC2B	1.49708	1.79536	1.19879	0.667712	-0.582703	4.47e-13	3.06e-12
RAD17	0.700166	0.839514	0.560817	0.668025	-0.582025	2.58e-09	1.32e-08
IGBP1	0.746247	0.894702	0.597792	0.668147	-0.581762	1.26e-09	6.64e-09
WDR33	0.716998	0.859382	0.574614	0.668636	-0.580707	2.28e-09	1.18e-08
CAPN7	0.486865	0.583444	0.390287	0.668937	-0.580058	9.46e-08	4.09e-07
CDV3	1.16291	1.3936	0.93223	0.668937	-0.580058	1.12e-11	6.99e-11
DNAJC12	1.13035	1.35386	0.906843	0.669819	-0.578157	1.9e-11	1.16e-10
RPS3	3.66595	4.38918	2.94272	0.670447	-0.576805	2.32e-18	2.14e-17
RMND5A	0.653256	0.782119	0.524393	0.670477	-0.57674	6.69e-09	3.29e-08
KIAA2018	0.590618	0.707064	0.474172	0.670621	-0.57643	1.79e-08	8.4e-08
PITHD1	0.53543	0.640839	0.430022	0.67103	-0.575551	4.43e-08	1.98e-07
TUBA4A	0.887804	1.06247	0.713135	0.671203	-0.575179	3.81e-10	2.11e-09
CDC5L	0.845585	1.0117	0.67947	0.671612	-0.574299	6.11e-10	3.32e-09
TANC2	0.5117	0.612141	0.411258	0.671836	-0.57382	7.29e-08	3.19e-07
SLC39A14	1.16126	1.38918	0.933333	0.671858	-0.573773	2.01e-11	1.23e-10
OSTM1	0.535706	0.640839	0.430574	0.671891	-0.573701	4.45e-08	1.99e-07
TMEM109	0.827373	0.989625	0.665121	0.672095	-0.573264	9.23e-10	4.93e-09
RHEB	1.71175	2.04702	1.37649	0.672436	-0.572531	2.23e-13	1.56e-12
NUS1	0.857174	1.02494	0.689404	0.672625	-0.572125	6.44e-10	3.49e-09
MAN2A2	0.565508	0.676159	0.454857	0.672706	-0.571951	3.38e-08	1.54e-07
TSPYL2	0.484382	0.579029	0.389735	0.673084	-0.571141	1.35e-07	5.74e-07
CLIP4	0.512252	0.612141	0.412362	0.673639	-0.569953	9.36e-08	4.05e-07
IRS2	0.69713	0.832892	0.561369	0.673999	-0.569181	5.3e-09	2.63e-08
MPHOSPH8	1.43664	1.71589	1.1574	0.674514	-0.568079	2.66e-12	1.73e-11
METTL5	0.519978	0.620971	0.418985	0.674724	-0.56763	8.47e-08	3.68e-07
NAP1L1	2.06026	2.45982	1.66071	0.675132	-0.566758	3.34e-14	2.46e-13
IRF2BP2	1.93085	2.3053	1.5564	0.675141	-0.566739	7.7e-14	5.53e-13
RAD50	1.18582	1.41567	0.95596	0.675269	-0.566466	2.85e-11	1.71e-10
ZNF652	0.858554	1.02494	0.692163	0.675318	-0.566362	9.58e-10	5.11e-09
PNMA1	0.952925	1.13753	0.768322	0.675432	-0.566118	3.3e-10	1.84e-09
PAN2	0.540673	0.645254	0.436093	0.675847	-0.565232	6.84e-08	3e-07
RRN3	0.505629	0.603311	0.407947	0.67618	-0.564521	1.39e-07	5.88e-07
PATL1	0.537086	0.640839	0.433333	0.676197	-0.564484	9.1e-08	3.95e-07
AFF4	1.5771	1.88146	1.27274	0.676464	-0.563916	1.31e-12	8.76e-12
SNX9	1.11269	1.32737	0.898013	0.676534	-0.563765	7.42e-11	4.33e-10
SV2A	0.698234	0.832892	0.563576	0.67665	-0.563519	8.11e-09	3.95e-08
ST13	2.01087	2.39801	1.62373	0.677115	-0.562527	7.31e-14	5.27e-13
FBXO33	0.48383	0.576821	0.390839	0.677574	-0.56155	2.17e-07	9.02e-07
ZBTB38	0.863521	1.02936	0.697682	0.677783	-0.561106	1.39e-09	7.3e-09
PAIP2	1.1527	1.37373	0.931678	0.67821	-0.560196	6.42e-11	3.77e-10
RABEP1	0.604415	0.720309	0.488521	0.67821	-0.560196	3.91e-08	1.77e-07
CYFIP2	0.580408	0.691611	0.469205	0.678423	-0.559743	5.29e-08	2.34e-07
SEC63	1.55199	1.84834	1.25563	0.679326	-0.557823	2.54e-12	1.66e-11
COMMD9	0.68085	0.810817	0.550883	0.679417	-0.55763	1.66e-08	7.84e-08
BRI3	1.25756	1.49735	1.01777	0.679714	-0.557	3.05e-11	1.83e-10
ARPP19	1.7755	2.11325	1.43775	0.680351	-0.555649	7.26e-13	4.92e-12
RASSF6	0.573786	0.682781	0.46479	0.680731	-0.554844	7.63e-08	3.33e-07
GIGYF2	0.753974	0.896909	0.611038	0.68127	-0.553701	8.02e-09	3.91e-08
PCGF5	0.917605	1.09117	0.74404	0.681873	-0.552424	1.29e-09	6.83e-09
ARHGAP35	0.797296	0.947682	0.646909	0.682623	-0.550839	5.94e-09	2.93e-08
FOXO1	1.01832	1.21038	0.826269	0.682655	-0.55077	5.42e-10	2.95e-09
UBC	5.58538	6.63863	4.53212	0.682689	-0.5507	1.58e-19	1.57e-18
TMEM181	0.641391	0.762252	0.52053	0.682884	-0.550287	3.96e-08	1.79e-07
OCIAD1	1.81054	2.15077	1.47031	0.683619	-0.548736	1.07e-12	7.18e-12
JKAMP	0.712307	0.846137	0.578477	0.683668	-0.548632	1.72e-08	8.08e-08
TMEM167A	1.13615	1.34945	0.922848	0.68387	-0.548205	2.14e-10	1.2e-09
TPP1	1.78488	2.11987	1.44989	0.683953	-0.548031	1.34e-12	8.95e-12
ZMAT3	0.6883	0.817439	0.559161	0.68404	-0.547847	2.68e-08	1.24e-07
TMEM33	1.10855	1.31634	0.900773	0.684303	-0.547292	2.72e-10	1.52e-09
MAFB	4.85828	5.76887	3.94768	0.684307	-0.547284	2.12e-18	1.95e-17
WARS	0.558333	0.662914	0.453753	0.684482	-0.546915	1.43e-07	6.04e-07
COPS7A	0.634768	0.753422	0.516115	0.685028	-0.545765	5.62e-08	2.48e-07
NISCH	0.606898	0.720309	0.493488	0.685106	-0.545601	7.96e-08	3.46e-07
HSPA9	0.992108	1.17726	0.806954	0.685449	-0.544879	1.03e-09	5.46e-09
RRAGA	1.07075	1.26998	0.871523	0.686251	-0.543192	4.85e-10	2.66e-09
PRPS1	0.570199	0.676159	0.464238	0.686582	-0.542497	1.54e-07	6.51e-07
ATF6	0.879249	1.0426	0.715894	0.68664	-0.542375	4.04e-09	2.02e-08
DSTYK	0.853311	1.0117	0.694923	0.686886	-0.541857	4.92e-09	2.45e-08
ACVR1	0.551711	0.654084	0.449338	0.686973	-0.541675	2.07e-07	8.62e-07
DST	2.98024	3.53267	2.42781	0.687246	-0.541101	4.37e-15	3.38e-14
PRNP	0.829305	0.983002	0.675607	0.687289	-0.54101	7.36e-09	3.6e-08
UBN1	0.559437	0.662914	0.45596	0.687812	-0.539913	1.88e-07	7.85e-07
PHC2	0.773841	0.916777	0.630905	0.688177	-0.539148	1.36e-08	6.47e-08
KIDINS220	1.76529	2.09117	1.4394	0.688325	-0.538839	3.62e-12	2.34e-11
NDFIP1	2.116	2.50618	1.72583	0.688629	-0.538202	4.32e-13	2.97e-12
HSPA8	7.78764	9.22362	6.35166	0.688629	-0.5382	7.51e-21	8.13e-20
UBQLN1	0.979139	1.1596	0.798675	0.688749	-0.537949	1.8e-09	9.36e-09
SPIN1	0.859934	1.01832	0.701545	0.688923	-0.537586	6e-09	2.96e-08
MRPL49	0.738797	0.874834	0.602759	0.688998	-0.537428	2.47e-08	1.15e-07
FRA10AC1	0.563576	0.667329	0.459823	0.689051	-0.537318	2.22e-07	9.21e-07
ASH1L	1.58896	1.88146	1.29647	0.689077	-0.537264	1.31e-11	8.09e-11
ZNF318	0.558057	0.660706	0.455408	0.689275	-0.536848	2.2e-07	9.16e-07
DBI	2.26639	2.68278	1.85	0.689583	-0.536204	2.51e-13	1.76e-12
CLIP1	0.927539	1.09779	0.757285	0.689825	-0.535698	3.59e-09	1.8e-08
HECTD1	0.961203	1.13753	0.784879	0.689986	-0.53536	2.75e-09	1.4e-08
ATP6V1G1	1.90326	2.25232	1.55419	0.690042	-0.535244	2.07e-12	1.37e-11
ARL8B	0.981898	1.16181	0.801987	0.690291	-0.534724	2.32e-09	1.2e-08
C2CD5	0.591998	0.700442	0.483554	0.690356	-0.534587	1.89e-07	7.89e-07
FYTTD1	0.832892	0.98521	0.680574	0.690791	-0.533679	1.17e-08	5.62e-08
ATRX	2.76915	3.27439	2.26391	0.691398	-0.532413	3.18e-14	2.35e-13
MRPS18B	0.64277	0.760044	0.525497	0.691403	-0.532402	9.42e-08	4.07e-07
ALKBH5	0.775497	0.916777	0.634216	0.691789	-0.531596	2.07e-08	9.7e-08
GHITM	1.8064	2.13532	1.47748	0.691926	-0.53131	5.23e-12	3.33e-11
FAM134A	0.740177	0.874834	0.605519	0.692152	-0.530838	3.78e-08	1.72e-07
STMN2	1.28212	1.51501	1.04923	0.692554	-0.530001	2.29e-10	1.28e-09
CERK	1.45072	1.71369	1.18775	0.693095	-0.528874	7.14e-11	4.18e-10
BTF3L4	0.746247	0.881457	0.611038	0.693213	-0.528629	3.83e-08	1.73e-07
PURA	1.69023	1.99625	1.38422	0.693409	-0.528221	1.43e-11	8.8e-11
SETD7	0.696026	0.821854	0.570199	0.693795	-0.527418	7.59e-08	3.31e-07
USP9X	1.58068	1.866	1.29536	0.694191	-0.526595	3.32e-11	1.98e-10
TBL1XR1	0.937472	1.10662	0.768322	0.694295	-0.52638	5.81e-09	2.88e-08
WSB2	0.924503	1.09117	0.757837	0.694517	-0.525917	7.37e-09	3.6e-08
HLTF	0.647737	0.764459	0.531015	0.694629	-0.525686	1.35e-07	5.74e-07
VAMP2	1.9303	2.2766	1.584	0.695772	-0.523313	5.91e-12	3.74e-11
DYNLT3	0.657671	0.775497	0.539845	0.696129	-0.522574	1.58e-07	6.67e-07
RAB3GAP1	0.702925	0.828477	0.577373	0.696909	-0.520958	9.66e-08	4.17e-07
TSPYL1	0.888355	1.04702	0.729691	0.696922	-0.520931	1.26e-08	6.03e-08
ID4	0.734934	0.866004	0.603863	0.697298	-0.520153	6.54e-08	2.88e-07
SETD3	0.70872	0.835099	0.58234	0.69733	-0.520086	9.72e-08	4.2e-07
DYNC1H1	2.68609	3.16402	2.20817	0.6979	-0.518908	1.98e-13	1.39e-12
TTC3P1	1.08565	1.27881	0.892494	0.697911	-0.518884	2.54e-09	1.3e-08
FASN	0.675331	0.795364	0.555298	0.698168	-0.518353	1.38e-07	5.87e-07
U2SURP	0.902152	1.06247	0.741832	0.698213	-0.518261	1.39e-08	6.63e-08
RPL5	11.9358	14.0514	9.8202	0.698875	-0.516893	5.46e-22	6.24e-21
SEC11C	5.15353	6.06689	4.24018	0.698905	-0.516832	7.05e-17	5.98e-16
FBXL16	0.713135	0.839514	0.586755	0.698922	-0.516797	1.12e-07	4.83e-07
MIA3	0.910155	1.0713	0.749007	0.699155	-0.516315	1.47e-08	6.99e-08
MTMR6	0.833444	0.980795	0.686093	0.699527	-0.515548	3.34e-08	1.52e-07
RERE	0.666501	0.784327	0.548675	0.69955	-0.515502	2.13e-07	8.85e-07
OLA1	1.11187	1.30751	0.916225	0.700743	-0.513043	3.35e-09	1.69e-08
PREPL	1.31275	1.54371	1.08179	0.700772	-0.512983	7.5e-10	4.04e-09
ATP6V1E1	1.58179	1.85938	1.30419	0.701413	-0.511664	1.31e-10	7.54e-10
BLOC1S2	0.712307	0.837307	0.587307	0.701424	-0.511642	1.55e-07	6.56e-07
UTRN	0.697406	0.819647	0.575166	0.701724	-0.511025	1.96e-07	8.18e-07
BBX	1.38118	1.62318	1.13918	0.701822	-0.510822	4.96e-10	2.72e-09
SLC7A1	0.844205	0.991832	0.696578	0.702315	-0.50981	4.56e-08	2.04e-07
TOMM70A	0.803366	0.943267	0.663466	0.70337	-0.507644	7.14e-08	3.13e-07
PURB	0.844757	0.991832	0.697682	0.703428	-0.507526	4.72e-08	2.1e-07
PTPN11	1.26225	1.4819	1.0426	0.70356	-0.507254	1.59e-09	8.31e-09
MTRNR2L1	57.0492	66.9609	47.1375	0.703956	-0.506443	1.62e-30	2.69e-29
PGK1	2.02439	2.37594	1.67285	0.704079	-0.506191	1.73e-11	1.06e-10
LRPPRC	0.888631	1.0426	0.734658	0.704637	-0.505048	3.91e-08	1.77e-07
YWHAG	1.59338	1.86821	1.31854	0.705778	-0.502713	2.46e-10	1.37e-09
TTC37	1.20568	1.41347	0.997903	0.705997	-0.502266	3.41e-09	1.72e-08
CISD2	0.951545	1.11545	0.787638	0.706115	-0.502025	2.56e-08	1.18e-07
PSMC6	0.866832	1.01611	0.71755	0.70617	-0.501913	5.41e-08	2.39e-07
EIF3H	1.15877	1.35828	0.959272	0.706241	-0.501768	4.88e-09	2.43e-08
GOLGA4	3.43002	4.02053	2.83951	0.706254	-0.501741	7.46e-14	5.37e-13
EPM2AIP1	1.45458	1.70486	1.2043	0.706396	-0.50145	6.03e-10	3.28e-09
CNBP	1.44189	1.6894	1.19437	0.706978	-0.500263	8.31e-10	4.45e-09
LDOC1	0.863521	1.0117	0.715342	0.70707	-0.500076	5.85e-08	2.58e-07
CDK6	0.742936	0.870419	0.615453	0.707076	-0.500063	2.03e-07	8.46e-07
CHD9	1.71783	2.0117	1.42395	0.707835	-0.498515	1.72e-10	9.73e-10
DNAJC3	1.4521	1.70044	1.20375	0.707906	-0.49837	8.28e-10	4.44e-09
ATXN2	1.31468	1.53929	1.09007	0.70816	-0.497853	2.25e-09	1.16e-08
ZFP106	0.933885	1.09338	0.774393	0.708258	-0.497654	4e-08	1.8e-07
RAB7L1	0.981071	1.14857	0.813576	0.708341	-0.497483	2.68e-08	1.24e-07
MRPL34	0.901876	1.05585	0.747903	0.708342	-0.497482	5.65e-08	2.49e-07
PSMD1	1.20927	1.41567	1.00287	0.708405	-0.497354	4.33e-09	2.16e-08
TAOK1	1.56578	1.83289	1.29868	0.708539	-0.497081	4.9e-10	2.69e-09
RAB5A	0.986865	1.15519	0.818543	0.70858	-0.496997	2.72e-08	1.25e-07
MLL3	1.42478	1.66733	1.18223	0.709056	-0.496029	1.2e-09	6.34e-09
FAM213A	1.37208	1.60552	1.13863	0.709198	-0.495739	1.62e-09	8.47e-09
FLOT1	1.45927	1.70706	1.21148	0.709686	-0.494748	1.09e-09	5.78e-09
CASC3	0.815784	0.954305	0.677263	0.709692	-0.494734	1.41e-07	5.98e-07
CANX	4.06854	4.75784	3.37925	0.710249	-0.493603	2.76e-14	2.05e-13
MAST4	1.05061	1.22804	0.873179	0.711037	-0.492003	2.12e-08	9.92e-08
EIF4G3	0.977208	1.14194	0.812472	0.711483	-0.491099	4.39e-08	1.97e-07
VPS35	1.34779	1.57461	1.12097	0.711902	-0.490249	2.89e-09	1.47e-08
CDC42BPA	1.4314	1.67174	1.19106	0.712465	-0.489108	1.99e-09	1.03e-08
EPRS	1.38422	1.61656	1.15188	0.71255	-0.488938	2.72e-09	1.39e-08
RPL4	7.62042	8.89691	6.34393	0.713049	-0.487928	3.12e-17	2.68e-16
SLC25A4	1.48714	1.73576	1.23852	0.713532	-0.486951	1.56e-09	8.2e-09
KIF3B	1.616	1.88587	1.34614	0.713801	-0.486407	8.78e-10	4.69e-09
COX7A2L	1.06744	1.2457	0.889183	0.713805	-0.486399	2.83e-08	1.3e-07
NRD1	1.08841	1.26998	0.906843	0.714062	-0.485878	2.35e-08	1.09e-07
BRD7	1.05254	1.22804	0.877042	0.714183	-0.485634	3.42e-08	1.56e-07
ZMYND11	1.61462	1.88366	1.34558	0.714344	-0.485308	9.56e-10	5.1e-09
FOXN3	0.861589	1.00508	0.718102	0.714474	-0.485047	1.63e-07	6.85e-07
SLK	1.02246	1.19272	0.852208	0.71451	-0.484973	4.32e-08	1.94e-07
ARMCX3	1.19299	1.39139	0.994592	0.714818	-0.484351	1.26e-08	6.03e-08
KIAA2026	1.10607	1.28985	0.922296	0.715044	-0.483897	2.71e-08	1.25e-07
PSMB1	2.20072	2.56578	1.83565	0.715435	-0.483108	6e-11	3.53e-10
PTGES3	2.06882	2.41126	1.72638	0.715966	-0.482036	1.21e-10	6.95e-10
USP34	1.73742	2.02494	1.44989	0.716014	-0.48194	6.07e-10	3.3e-09
SUMO3	1.03681	1.20817	0.865453	0.716335	-0.481294	5.35e-08	2.36e-07
FTH1P3	1.84034	2.14415	1.53653	0.716617	-0.480726	4.14e-10	2.28e-09
TSPAN7	1.22693	1.42892	1.02494	0.717287	-0.479377	1.42e-08	6.77e-08
ARHGAP5	1.49818	1.74459	1.25177	0.717512	-0.478924	2.81e-09	1.43e-08
TRIP11	1.32599	1.54371	1.10828	0.717932	-0.47808	8.96e-09	4.34e-08
UBXN4	3.22997	3.76004	2.69989	0.718047	-0.477849	2.14e-12	1.41e-11
FKBP4	1.04178	1.21258	0.870971	0.718278	-0.477386	6.1e-08	2.68e-07
TBC1D9B	0.964238	1.12208	0.806402	0.71867	-0.476598	1.17e-07	5.02e-07
KIF3A	0.947406	1.10221	0.792605	0.719107	-0.475722	1.38e-07	5.86e-07
DDR1	1.8489	2.15077	1.54702	0.719286	-0.475363	5.99e-10	3.26e-09
KIF5B	2.89139	3.36269	2.42009	0.719688	-0.474557	9.25e-12	5.76e-11
EIF1B	1.01998	1.18609	0.853863	0.719896	-0.47414	8.28e-08	3.6e-07
RPS23	9.5335	11.0713	7.9957	0.7222	-0.46953	3.53e-17	3.04e-16
PTBP3	1.49128	1.73135	1.25121	0.722683	-0.468566	6.79e-09	3.33e-08
ZNF292	1.50149	1.74238	1.2606	0.723489	-0.466957	7.37e-09	3.6e-08
MATR3	2.13504	2.47748	1.7926	0.723559	-0.466818	3.38e-10	1.88e-09
JUND	1.35276	1.56799	1.13753	0.725468	-0.463016	2.22e-08	1.04e-07
EIF3E	1.23962	1.43554	1.04371	0.727049	-0.459875	5.12e-08	2.27e-07
RPL17	3.54812	4.10883	2.98742	0.727072	-0.459829	5.46e-12	3.46e-11
PRPF8	1.40381	1.62539	1.18223	0.727353	-0.459272	2.13e-08	9.95e-08
GCC2	1.4463	1.67395	1.21865	0.72801	-0.45797	1.73e-08	8.15e-08
GABARAPL2	1.97859	2.28985	1.66733	0.72814	-0.457712	1.52e-09	7.97e-09
PPM1A	1.10221	1.27439	0.930022	0.729777	-0.454473	1.77e-07	7.42e-07
NCOA4	1.5404	1.77991	1.30088	0.730869	-0.452314	1.7e-08	8e-08
2015-09-01	1.5713	1.81523	1.32737	0.731242	-0.45158	1.55e-08	7.33e-08
CLTA	1.09558	1.26556	0.925607	0.73138	-0.451307	2.25e-07	9.35e-07
MTRNR2L8	127.664	147.387	107.941	0.732365	-0.449365	2.4e-27	3.56e-26
GFPT1	2.05061	2.36711	1.73411	0.732584	-0.448934	2.23e-09	1.15e-08
YME1L1	1.3202	1.52384	1.11656	0.732725	-0.448656	6.79e-08	2.98e-07
NUCKS1	3.64056	4.20155	3.07958	0.732964	-0.448186	1.51e-11	9.31e-11
RAB11FIP1	2.41788	2.78653	2.04923	0.735404	-0.443392	9.16e-10	4.9e-09
ROCK1	1.3053	1.50397	1.10662	0.735799	-0.442616	1.13e-07	4.84e-07
LINC00657	2.72914	3.14415	2.31413	0.736011	-0.442201	3.61e-10	2e-09
ZCRB1	1.26032	1.45099	1.06965	0.737182	-0.439906	1.74e-07	7.3e-07
ARL6IP5	1.66402	1.91457	1.41347	0.738268	-0.437783	2.92e-08	1.34e-07
WAC	1.8431	2.11987	1.56634	0.738884	-0.436581	1.37e-08	6.51e-08
HUWE1	1.29233	1.48631	1.09834	0.738972	-0.436408	1.96e-07	8.18e-07
BEX4	2.3202	2.66733	1.97307	0.739717	-0.434955	2.62e-09	1.34e-08
MTRNR2L2	42.1455	48.4355	35.8555	0.740273	-0.433871	2.09e-21	2.32e-20
TPD52	3.31716	3.79978	2.83455	0.745977	-0.422797	4.45e-10	2.45e-09
TRMT112	1.79702	2.04923	1.54481	0.753851	-0.407648	1.41e-07	5.99e-07
PTPRN	4.00811	4.56799	3.44823	0.754869	-0.405702	5.15e-10	2.81e-09
RPS4X	3.92837	4.47086	3.38587	0.75732	-0.401025	9.66e-10	5.15e-09
KTN1	2.13146	2.4245	1.83841	0.758263	-0.39923	8.41e-08	3.65e-07
BEX1	6.85579	7.78874	5.92285	0.760437	-0.395099	2.35e-11	1.43e-10
HNRNPC	3.07406	3.49073	2.6574	0.761272	-0.393515	1.13e-08	5.44e-08
RPL36AL	3.29012	3.73576	2.84448	0.761419	-0.393237	7.22e-09	3.54e-08
SRPR	2.09669	2.38035	1.81302	0.761662	-0.392777	1.54e-07	6.5e-07
CLTC	3.64939	4.13311	3.16567	0.76593	-0.384716	7.63e-09	3.72e-08
RPL7A	10.8172	12.2435	9.39084	0.767007	-0.382689	2.93e-12	1.9e-11
RTN4	5.09614	5.76225	4.43002	0.768801	-0.379319	1.22e-09	6.47e-09
TGOLN2	2.61545	2.94768	2.28322	0.774582	-0.368509	2.34e-07	9.69e-07
EEF2	5.50728	6.20375	4.81082	0.775469	-0.366859	2.57e-09	1.32e-08
PSAP	4.7388	5.31634	4.16126	0.782731	-0.353412	2.41e-08	1.12e-07
GABARAP	5.35524	5.98742	4.72307	0.788832	-0.342209	3.28e-08	1.5e-07
NEUROD1	4.71065	5.26556	4.15574	0.78923	-0.341483	7.54e-08	3.29e-07
RPL31	8.67202	9.65408	7.68996	0.79655	-0.328164	8.38e-09	4.07e-08

## Sheet: delta
Gene	baseMean	baseMeanA	baseMeanB	foldChange	log2FoldChange	pval	padj		Results g:Profiler (top 100)
SST	356.706	684.311	29.1	0.0425245	-4.55556	0	0		Gene Ontology: Biological Processes	Adjusted p-value		Reactome	Adjusted p-value
PRG4	3.42886	6.53216	0.325557	0.049839	-4.32658	0	0		nervous system development	1.519×10-12		Incretin synthesis, secretion, and inactivation	1.154×10-3
LEPR	1.4867	2.80854	0.16486	0.0586993	-4.09051	0	0		system development	4.363×10-12		Synthesis, secretion, and deacylation of Ghrelin	3.080×10-3
RBP4	28.3405	52.4116	4.26941	0.0814593	-3.61778	0	0		multicellular organism development	1.985×10-11		Synthesis, secretion, and inactivation of Glucagon-like Peptide-1 (GLP-1)	7.197×10-3
BCHE	0.665291	1.21558	0.115005	0.0946092	-3.40188	3.13e-112	8.24e-110		cell-cell signaling	8.733×10-11		Synthesis, secretion, and inactivation of Glucose-dependent Insulinotropic Polypeptide (GIP)	8.032×10-3
HHEX	0.945682	1.72312	0.168248	0.0976416	-3.35636	0	0		anatomical structure development	3.010×10-10		Peptide hormone metabolism	1.513×10-2
FRZB	0.576049	1.03467	0.117425	0.11349	-3.13936	2.22e-90	4.16e-88		regulation of biological quality	3.702×10-10
PCSK1	8.3295	14.6829	1.97609	0.134584	-2.89342	0	0		multicellular organismal process	5.168×10-10
RGS2	2.28555	3.96432	0.606776	0.153059	-2.70784	0	0		developmental process	4.955×10-9
GABRG2	0.492857	0.853769	0.131946	0.154545	-2.6939	4.24e-64	4.37e-62		regulation of localization	8.550×10-8
DPYSL3	0.712	1.21558	0.208422	0.171459	-2.54406	2.42e-74	2.87e-72		anterograde trans-synaptic signaling	9.196×10-8
AQP3	2.70283	4.57236	0.833301	0.182247	-2.45603	0	0		chemical synaptic transmission	9.196×10-8
AMIGO2	0.481227	0.813568	0.148887	0.183005	-2.45005	5.85e-54	4.84e-52		trans-synaptic signaling	1.166×10-7
GABRA1	0.32386	0.547236	0.100484	0.183621	-2.4452	6.05e-37	3.26e-35		regulation of transport	1.967×10-7
GHSR	0.339569	0.572362	0.106776	0.186554	-2.42233	4.65e-38	2.71e-36		synaptic signaling	2.269×10-7
TENM3	1.02473	1.71809	0.331365	0.192868	-2.37431	8.98e-83	1.33e-80		neurogenesis	5.332×10-7
FHOD3	0.366838	0.607538	0.126137	0.207621	-2.26798	1.27e-36	6.65e-35		export from cell	6.182×10-7
CBLN4	0.304877	0.50201	0.107744	0.214626	-2.2201	8.62e-30	3.57e-28		amide transport	7.196×10-7
ERBB4	0.339292	0.557286	0.121297	0.217657	-2.19987	2.52e-32	1.17e-30		peptide transport	1.323×10-6
HAP1	0.311838	0.51206	0.111617	0.217976	-2.19776	6.37e-30	2.67e-28		regulation of secretion by cell	1.665×10-6
SLC17A6	0.361478	0.592462	0.130494	0.220257	-2.18274	7.08e-34	3.47e-32		peptide hormone secretion	3.718×10-6
LPHN2	0.690584	1.13015	0.251016	0.222109	-2.17066	2.48e-55	2.18e-53		regulation of hormone levels	4.461×10-6
CALB1	0.331754	0.542211	0.121297	0.223708	-2.16031	8.12e-31	3.54e-29		peptide secretion	4.775×10-6
CDHR3	0.520596	0.848744	0.192449	0.226746	-2.14085	2.34e-45	1.53e-43		regulation of secretion	6.728×10-6
SEC11C	9.55623	15.5623	3.55015	0.228125	-2.13211	0	0		system process	6.754×10-6
CALCB	0.323974	0.527136	0.120813	0.229188	-2.1254	2.51e-29	1.01e-27		hormone transport	6.839×10-6
PCK1	0.493869	0.803518	0.184221	0.229268	-2.12489	2.61e-43	1.68e-41		secretion by cell	7.269×10-6
FFAR4	0.805963	1.31106	0.300871	0.229488	-2.12351	1.34e-58	1.21e-56		synapse assembly	8.655×10-6
TPPP3	1.66636	2.70804	0.624685	0.230678	-2.11605	1.75e-88	3.03e-86		transport	1.029×10-5
DIRAS3	0.890259	1.44673	0.333785	0.230716	-2.11581	1.05e-61	1.04e-59		protein secretion	1.674×10-5
KCTD8	0.370859	0.602513	0.139206	0.231043	-2.11377	6.98e-33	3.31e-31		establishment of protein localization to extracellular region	1.756×10-5
POU3F1	0.273274	0.441709	0.10484	0.237352	-2.0749	4.8e-24	1.57e-22		establishment of localization	1.789×10-5
KCNT2	0.320643	0.517085	0.124201	0.240195	-2.05772	2.11e-27	7.87e-26		cell differentiation	2.050×10-5
DHRS2	0.95963	1.54724	0.372023	0.240444	-2.05623	2.46e-61	2.34e-59		vascular process in circulatory system	2.068×10-5
CABP7	0.76083	1.22563	0.296031	0.241534	-2.0497	5.08e-53	4.15e-51		secretion	2.110×10-5
NDRG4	0.801479	1.29095	0.312004	0.241685	-2.0488	1.15e-54	9.86e-53		protein localization to extracellular region	2.440×10-5
PCP4	1.35344	2.15528	0.551597	0.255929	-1.96619	1.17e-68	1.27e-66		cellular developmental process	2.655×10-5
MS4A8B	0.335441	0.532161	0.138722	0.260677	-1.93966	7.35e-26	2.53e-24		circulatory system process	3.336×10-5
LRFN5	0.256655	0.406533	0.106776	0.262651	-1.92878	5.35e-20	1.48e-18		positive regulation of multicellular organismal process	3.744×10-5
LOC728392	2.41875	3.79849	1.03901	0.273533	-1.87021	1.81e-84	2.75e-82		animal organ development	4.935×10-5
GAL	0.23713	0.371357	0.102904	0.277103	-1.8515	1.8e-17	4.29e-16		hormone secretion	5.718×10-5
AKAP12	1.04948	1.64271	0.456244	0.277738	-1.8482	6.3e-53	5.1e-51		neuron differentiation	6.408×10-5
TCEAL6	0.401331	0.627638	0.175024	0.278862	-1.84238	4.4e-28	1.67e-26		insulin secretion	6.622×10-5
SAMD5	1.03044	1.60754	0.45334	0.282009	-1.82619	2.71e-51	2.07e-49		regulation of hormone secretion	7.649×10-5
CASR	1.51226	2.35628	0.668248	0.283603	-1.81806	1.03e-62	1.05e-60		generation of neurons	8.113×10-5
SYT1	0.233315	0.361307	0.105324	0.29151	-1.77839	5.13e-16	1.09e-14		signal release	9.237×10-5
GABRB3	1.76426	2.72814	0.800387	0.293382	-1.76915	1.71e-64	1.79e-62		regulation of cell communication	9.356×10-5
ISL1	3.36289	5.19548	1.5303	0.294545	-1.76344	7.03e-88	1.19e-85		neuron development	1.005×10-4
MRAP2	0.526968	0.813568	0.240368	0.295449	-1.75902	2.06e-32	9.6e-31		inhibitory synapse assembly	1.039×10-4
UNC5B	1.2591	1.93417	0.584027	0.301952	-1.72761	1.62e-51	1.26e-49		regulation of multicellular organismal process	1.220×10-4
DSCR6	0.255651	0.391457	0.119845	0.306151	-1.70768	3.03e-16	6.55e-15		vascular transport	1.491×10-4
ABI3BP	0.223023	0.341206	0.10484	0.307264	-1.70245	2.18e-14	4.08e-13		transport across blood-brain barrier	1.491×10-4
HEPACAM2	1.24823	1.90905	0.587415	0.307701	-1.7004	9.52e-50	6.91e-48		behavior	1.607×10-4
PHGR1	0.2499	0.381407	0.118393	0.310411	-1.68775	1.1e-15	2.28e-14		response to nutrient levels	2.236×10-4
PSIP1	1.02452	1.56231	0.486738	0.31155	-1.68247	7.86e-44	5.09e-42		synapse organization	2.282×10-4
LRCH2	0.42687	0.647739	0.206002	0.318032	-1.65275	1.3e-24	4.34e-23		response to extracellular stimulus	2.436×10-4
ANK3	0.484347	0.733166	0.235528	0.321247	-1.63824	3.56e-27	1.31e-25		modulation of chemical synaptic transmission	2.478×10-4
MEST	0.530079	0.798492	0.261665	0.327699	-1.60956	1.32e-27	4.96e-26		regulation of trans-synaptic signaling	2.555×10-4
PON3	0.314003	0.471859	0.156147	0.330919	-1.59545	1.72e-17	4.1e-16		response to organic substance	2.783×10-4
PKIB	0.660164	0.989447	0.330881	0.33441	-1.58031	2.58e-30	1.09e-28		regulation of signaling	2.948×10-4
LOC642366	0.529744	0.793467	0.266021	0.335264	-1.57663	1.1e-26	3.95e-25		cation transport	2.990×10-4
BHLHE41	0.936136	1.40151	0.470765	0.335899	-1.5739	1.02e-36	5.42e-35		potassium ion transmembrane transport	3.060×10-4
EDN3	0.708893	1.0598	0.357986	0.337787	-1.56581	4.7e-31	2.06e-29		cell junction assembly	4.408×10-4
FGF14	0.634981	0.949246	0.320716	0.337864	-1.56548	3.55e-29	1.41e-27		cell junction organization	4.707×10-4
PDLIM4	0.535161	0.798492	0.27183	0.340429	-1.55458	3.33e-26	1.17e-24		signaling	4.802×10-4
KCNJ8	0.562764	0.838693	0.286834	0.342002	-1.54793	1.5e-26	5.3e-25		response to xenobiotic stimulus	6.221×10-4
BAALC	0.273837	0.406533	0.141142	0.347186	-1.52622	2.46e-14	4.6e-13		cell communication	6.559×10-4
BAMBI	0.392755	0.582412	0.203098	0.348718	-1.51987	1.47e-19	4e-18		localization	6.649×10-4
VAT1L	0.397204	0.587437	0.20697	0.352327	-1.50501	1.57e-19	4.28e-18		response to chemical	6.808×10-4
CADM1	1.90224	2.80854	0.995934	0.354609	-1.4957	4.27e-48	2.98e-46		regulation of peptide hormone secretion	7.720×10-4
LINC00643	1.01509	1.49698	0.533204	0.356185	-1.4893	1.5e-34	7.46e-33		positive regulation of biological process	7.783×10-4
GAD2	3.37504	4.97437	1.7757	0.35697	-1.48613	4.18e-62	4.19e-60		inorganic ion transmembrane transport	8.413×10-4
PKDCC	0.446658	0.657789	0.235528	0.35806	-1.48173	4.46e-21	1.3e-19		ion transmembrane transport	8.702×10-4
PRKACB	1.20856	1.77839	0.638722	0.359157	-1.47731	3.05e-37	1.7e-35		regulation of peptide secretion	8.874×10-4
AMPH	0.331947	0.486935	0.17696	0.363417	-1.4603	1.22e-15	2.51e-14		transmembrane transport	9.166×10-4
EHF	1.16327	1.69799	0.628558	0.370177	-1.43371	1.47e-34	7.4e-33		potassium ion transport	9.926×10-4
HMOX1	0.310003	0.451759	0.168248	0.372428	-1.42496	3.67e-14	6.71e-13		regulation of peptide transport	1.018×10-3
DFNB31	0.347472	0.50201	0.192933	0.384321	-1.37961	9.44e-15	1.83e-13		response to nutrient	1.361×10-3
PAIP2B	0.337272	0.486935	0.187609	0.385286	-1.376	2.8e-14	5.22e-13		neuron projection development	1.378×10-3
HSPA6	0.251466	0.361307	0.141626	0.391984	-1.35113	9.17e-11	1.34e-09		positive regulation of secretion by cell	1.383×10-3
MCC	0.601706	0.863819	0.339593	0.39313	-1.34692	1.81e-21	5.34e-20		response to organic cyclic compound	1.711×10-3
HADH	2.91991	4.19045	1.64937	0.393602	-1.34519	1.53e-47	1.06e-45		negative regulation of cell communication	1.811×10-3
ST8SIA4	0.230825	0.331156	0.130494	0.394055	-1.34353	7.93e-10	1.06e-08		negative regulation of signaling	1.945×10-3
STXBP5L	0.358305	0.51206	0.20455	0.399464	-1.32386	3.12e-14	5.72e-13		regulation of insulin secretion	1.947×10-3
SLC7A5	0.295896	0.421608	0.170184	0.403654	-1.30881	1.29e-11	2.01e-10		positive regulation of cell projection organization	2.215×10-3
EYS	0.265538	0.376382	0.154695	0.411006	-1.28277	2e-10	2.83e-09		tissue development	2.286×10-3
LCORL	0.99286	1.40653	0.579187	0.411783	-1.28004	1.05e-25	3.56e-24		positive regulation of hormone secretion	2.336×10-3
CELF4	1.03308	1.46181	0.604356	0.41343	-1.27428	5.78e-26	2.01e-24		regulation of potassium ion transmembrane transport	2.433×10-3
F5	0.306245	0.431658	0.180833	0.418925	-1.25524	2.92e-11	4.44e-10		positive regulation of developmental process	2.446×10-3
SLC4A8	0.595436	0.838693	0.352178	0.419913	-1.25184	8.68e-19	2.24e-17		cell development	2.724×10-3
PDE2A	0.20661	0.290955	0.122265	0.420221	-1.25078	5.15e-08	5.46e-07		ion transport	2.831×10-3
PCLO	2.63693	3.71307	1.56079	0.420352	-1.25033	2.85e-39	1.69e-37		regulation of multicellular organismal development	2.875×10-3
SNAP25	1.80562	2.54221	1.06902	0.420509	-1.24979	6.19e-33	2.95e-31		ghrelin secretion	3.032×10-3
APOBEC2	0.338781	0.476884	0.200678	0.42081	-1.24876	3.54e-12	5.86e-11		regulation of protein secretion	3.368×10-3
ETV1	0.835172	1.17538	0.494966	0.421113	-1.24772	2.07e-22	6.32e-21		cellular component morphogenesis	3.447×10-3
ACSL1	0.800123	1.12513	0.475121	0.422283	-1.24372	9.3e-22	2.77e-20		metal ion transport	3.588×10-3
LOC150622	0.211059	0.29598	0.126137	0.426169	-1.2305	5.43e-08	5.72e-07		positive regulation of cellular process	3.626×10-3
PLEKHB1	0.630392	0.88392	0.376864	0.426355	-1.22987	8.93e-19	2.29e-17		positive regulation of secretion	3.724×10-3
MIR7-3HG	2.55805	3.58241	1.53369	0.428116	-1.22393	4.67e-37	2.54e-35		positive regulation of cell communication	3.919×10-3
PARVB	0.86486	1.21055	0.519167	0.428868	-1.22139	6.66e-22	1.99e-20		negative regulation of peptide hormone secretion	4.168×10-3
CEP41	0.560053	0.783417	0.336689	0.42977	-1.21836	3.61e-17	8.37e-16		regulation of protein transport	4.516×10-3
FANCF	0.580118	0.808543	0.351694	0.434973	-1.201	3.58e-17	8.32e-16
UCHL1	3.92079	5.46181	2.37977	0.435711	-1.19856	1e-42	6.37e-41
TSHZ2	0.545554	0.758291	0.332817	0.438904	-1.18802	2.27e-16	4.98e-15
PLXNA2	0.632719	0.878894	0.386544	0.439807	-1.18506	1.54e-17	3.73e-16
MAP1B	5.1752	7.17538	3.17502	0.442489	-1.17629	7.26e-46	4.92e-44
C1orf173	0.228127	0.31608	0.140174	0.443477	-1.17307	7.49e-08	7.75e-07
KCNJ2	0.23185	0.321106	0.142594	0.444073	-1.17113	6.17e-08	6.46e-07
SSTR1	0.529603	0.733166	0.326041	0.444702	-1.16909	1.56e-15	3.19e-14
PPP4R4	0.272073	0.376382	0.167764	0.445728	-1.16577	7.33e-09	8.76e-08
TBC1D24	0.45409	0.627638	0.280542	0.446981	-1.16172	5.67e-14	1.02e-12
ABCC5	0.585443	0.808543	0.362343	0.448143	-1.15797	4.5e-16	9.67e-15
TMEM200A	0.501758	0.692965	0.310552	0.448149	-1.15795	6.72e-15	1.32e-13
ABCC9	1.15011	1.58744	0.712778	0.449012	-1.15517	9.92e-23	3.07e-21
HTATSF1	1.32637	1.82864	0.824105	0.450664	-1.14987	3.05e-24	1e-22
UCP2	0.441862	0.607538	0.276186	0.454599	-1.13733	4.54e-13	7.94e-12
SORL1	2.19175	3.00955	1.37396	0.456533	-1.13121	1.27e-29	5.23e-28
PAK3	1.72721	2.37136	1.08306	0.456725	-1.1306	1.32e-26	4.7e-25
TENM2	0.271012	0.371357	0.170668	0.459579	-1.12161	2.51e-08	2.76e-07
SLC38A1	0.711194	0.974372	0.448015	0.459799	-1.12092	6.74e-17	1.55e-15
KCNH2	0.827321	1.13015	0.524492	0.46409	-1.10752	9.31e-18	2.27e-16
DUSP26	0.537106	0.733166	0.341045	0.465168	-1.10418	2.97e-14	5.48e-13
SLC7A5P2	0.393617	0.537186	0.250048	0.465478	-1.10321	3.79e-11	5.67e-10
NSG1	0.368527	0.50201	0.235044	0.468205	-1.09479	1.87e-10	2.66e-09
TMEM132D	0.372249	0.507035	0.237464	0.468338	-1.09438	1.47e-10	2.11e-09
CHN2	0.262023	0.356281	0.167764	0.470874	-1.08659	8.9e-08	9.12e-07
TPD52	4.29322	5.82864	2.75779	0.473145	-1.07965	7.51e-36	3.9e-34
EGR1	3.06926	4.16533	1.97318	0.473717	-1.0779	3.68e-31	1.63e-29
CXorf57	0.829407	1.12513	0.533688	0.474337	-1.07602	5.83e-17	1.34e-15
TCEAL2	0.929434	1.2608	0.598064	0.474351	-1.07597	5.93e-18	1.46e-16
SYNE2	2.62342	3.55729	1.68955	0.474953	-1.07414	4.96e-29	1.96e-27
ARL4D	0.318588	0.431658	0.205518	0.476113	-1.07063	6.69e-09	8e-08
RUNX1T1	0.626598	0.848744	0.404453	0.476531	-1.06936	1.79e-14	3.38e-13
MAGEL2	0.374428	0.507035	0.24182	0.476929	-1.06815	3.21e-10	4.47e-09
NPHP4	0.400486	0.542211	0.258761	0.477233	-1.06723	8.06e-11	1.18e-09
GPR98	0.37467	0.507035	0.242304	0.477884	-1.06527	3.65e-10	5.05e-09
NOL4	1.25872	1.70302	0.814424	0.478225	-1.06424	2.06e-20	5.82e-19
PIPOX	0.337685	0.456784	0.218587	0.478534	-1.06331	3.02e-09	3.78e-08
CDK14	0.427754	0.577387	0.278122	0.481691	-1.05382	3.82e-11	5.71e-10
C7orf41	0.957336	1.29095	0.623717	0.483144	-1.04947	2.16e-17	5.09e-16
KCNIP1	0.317286	0.426633	0.207938	0.487393	-1.03684	2.02e-08	2.26e-07
AGPAT6	0.822261	1.10503	0.539497	0.488221	-1.03439	9.99e-16	2.07e-14
IDS	7.79073	10.4568	5.12469	0.490082	-1.0289	1.51e-40	9.02e-39
SLC6A17	0.479537	0.642714	0.31636	0.492226	-1.02261	1.18e-11	1.84e-10
MLPH	0.337109	0.451759	0.222459	0.492428	-1.02201	1.12e-08	1.3e-07
PDZRN3	0.419733	0.562312	0.277154	0.492883	-1.02068	2.14e-10	3.01e-09
THSD7A	0.378784	0.507035	0.250532	0.494113	-1.01709	1.59e-09	2.05e-08
NUAK1	0.386471	0.517085	0.255857	0.494806	-1.01507	1.45e-09	1.88e-08
STAU2	0.529383	0.70804	0.350726	0.495348	-1.01349	4.19e-12	6.84e-11
ELAVL4	0.732583	0.979397	0.48577	0.495988	-1.01162	2.82e-14	5.23e-13
MAP6	0.751438	1.00452	0.498354	0.496111	-1.01127	1.94e-14	3.66e-13
C14orf132	1.12409	1.50201	0.746176	0.496785	-1.00931	2.01e-17	4.77e-16
DYNC2H1	0.7745	1.03467	0.514327	0.497091	-1.00842	1.59e-14	3.02e-13
RAB3D	0.492399	0.657789	0.327009	0.497133	-1.0083	1.37e-11	2.14e-10
HMGCLL1	0.507531	0.677889	0.337173	0.497387	-1.00756	9.65e-12	1.52e-10
TCEAL5	0.421185	0.562312	0.280058	0.498048	-1.00564	3.71e-10	5.12e-09
SYT4	1.13671	1.51709	0.756341	0.498549	-1.00419	2.09e-17	4.93e-16
UNC80	0.9412	1.25578	0.626621	0.49899	-1.00292	7.95e-16	1.67e-14
MDFIC	0.346248	0.461809	0.230687	0.49953	-1.00136	1.79e-08	2.04e-07
LRRC42	0.459379	0.612563	0.306196	0.49986	-1.0004	7.79e-11	1.15e-09
DUSP6	0.463344	0.617588	0.3091	0.500495	-0.998572	9.21e-11	1.34e-09
CDKN2A	0.448695	0.597487	0.299903	0.501941	-0.994411	1.7e-10	2.43e-09
CAMK2B	0.769475	1.02462	0.514327	0.501967	-0.994335	4.26e-14	7.77e-13
NAP1L3	0.427328	0.567337	0.287318	0.506434	-0.981554	6.41e-10	8.64e-09
FOXP2	0.397063	0.527136	0.266989	0.506491	-0.981392	2.96e-09	3.7e-08
CD9	1.04825	1.39146	0.705034	0.506687	-0.980832	4.52e-16	9.7e-15
SETBP1	0.511404	0.677889	0.344918	0.508811	-0.974798	3.88e-11	5.8e-10
TANC2	0.61279	0.808543	0.417038	0.515789	-0.955146	1.14e-11	1.79e-10
JAM3	0.41979	0.552261	0.287318	0.520258	-0.9427	4.79e-09	5.83e-08
PNMA2	1.68707	2.21558	1.15857	0.522919	-0.935341	2.55e-18	6.47e-17
CREM	0.436133	0.572362	0.299903	0.523975	-0.932431	3.21e-09	3.99e-08
MAP9	1.30779	1.71307	0.902517	0.526843	-0.924554	6.13e-16	1.3e-14
MAP2	2.01405	2.63769	1.39042	0.527134	-0.923757	2.46e-19	6.5e-18
HID1	0.506286	0.662814	0.349758	0.527686	-0.922247	4.63e-10	6.32e-09
KCNB2	0.39591	0.517085	0.274734	0.531312	-0.912368	3.49e-08	3.77e-07
EXOC6	0.54221	0.70804	0.376379	0.531579	-0.911643	3.38e-10	4.68e-09
LMO2	0.392671	0.51206	0.273282	0.53369	-0.905925	4.76e-08	5.06e-07
HPN	0.58234	0.758291	0.406389	0.535927	-0.899891	2.23e-10	3.12e-09
ZMAT1	0.401084	0.522111	0.280058	0.536396	-0.898629	4.64e-08	4.93e-07
TLE2	0.412978	0.537186	0.288771	0.537562	-0.895498	3.54e-08	3.82e-07
ICA1L	0.897184	1.16533	0.629042	0.539799	-0.889507	2.09e-12	3.53e-11
CYFIP2	0.680972	0.88392	0.478025	0.540802	-0.886829	7.39e-11	1.09e-09
PCSK1N	2.50766	3.25075	1.76457	0.542818	-0.881458	2.11e-19	5.62e-18
KIAA1244	5.61158	7.25578	3.96738	0.546789	-0.870945	7.73e-26	2.65e-24
FBXL16	0.839558	1.08492	0.594192	0.54768	-0.868595	1.57e-11	2.42e-10
FOS	3.42828	4.42161	2.43495	0.550693	-0.860681	5.37e-21	1.55e-19
ABHD16A	1.15431	1.48693	0.821684	0.552603	-0.855685	4.74e-13	8.27e-12
LONRF2	0.858321	1.10503	0.611617	0.553487	-0.85338	2.19e-11	3.37e-10
UBE2QL1	0.64438	0.828643	0.460116	0.555265	-0.848753	7.65e-10	1.02e-08
VWA5A	1.21523	1.56231	0.868151	0.555684	-0.847664	3.37e-13	5.95e-12
FGF12	0.460946	0.592462	0.329429	0.556033	-0.846756	3.01e-08	3.29e-07
INSM1	2.52524	3.24573	1.80474	0.556036	-0.846749	5.02e-18	1.25e-16
RCAN3	0.473324	0.607538	0.339109	0.55817	-0.841223	3.2e-08	3.47e-07
BEX1	8.19873	10.507	5.89042	0.560616	-0.834914	4.34e-27	1.58e-25
BEX4	2.74683	3.51709	1.97657	0.561992	-0.831379	5.53e-18	1.38e-16
PNMAL1	0.494115	0.632663	0.355566	0.562015	-0.831319	2.71e-08	2.98e-07
FAM102A	2.28602	2.92412	1.64792	0.56356	-0.827358	1.48e-16	3.31e-15
CXXC4	0.687172	0.878894	0.49545	0.56372	-0.82695	1.04e-09	1.37e-08
PVRL3	0.608847	0.778392	0.439303	0.564372	-0.82528	4.76e-09	5.8e-08
FAM167A	0.789769	1.00955	0.56999	0.5646	-0.8247	2.7e-10	3.78e-09
KRT10	1.0847	1.38643	0.782962	0.564732	-0.824362	7.46e-12	1.2e-10
NUDT9	0.881198	1.12513	0.63727	0.566399	-0.820109	1.13e-10	1.63e-09
RUNDC3A	0.767433	0.979397	0.55547	0.567155	-0.818186	5.06e-10	6.9e-09
PROX1	0.950291	1.21055	0.690029	0.570012	-0.810937	7.13e-11	1.05e-09
ACVR1B	0.485367	0.617588	0.353146	0.571815	-0.806379	8.48e-08	8.71e-07
DNAJC6	0.517568	0.657789	0.377348	0.57366	-0.801731	4.61e-08	4.91e-07
BTG3	1.44602	1.83367	1.05837	0.577189	-0.792884	1.39e-12	2.37e-11
OXCT1	0.535363	0.677889	0.392836	0.579499	-0.787121	7.31e-08	7.59e-07
INPP5F	0.88522	1.1201	0.650339	0.580608	-0.784365	6.49e-10	8.73e-09
PRSS23	1.39787	1.76834	1.0274	0.580994	-0.783405	3.41e-12	5.65e-11
PEG3	0.746941	0.944221	0.549661	0.582132	-0.780582	4.13e-09	5.08e-08
CADPS	1.45483	1.83869	1.07096	0.582456	-0.779779	3.01e-12	5.01e-11
ITM2C	2.27517	2.87387	1.67648	0.583352	-0.777562	9.89e-15	1.9e-13
EPHX2	0.552674	0.69799	0.407357	0.583615	-0.776912	8.03e-08	8.26e-07
IER2	1.10318	1.39146	0.814908	0.585651	-0.771887	1.13e-10	1.62e-09
RHOBTB3	2.7433	3.45678	2.02982	0.587198	-0.768081	1.56e-15	3.19e-14
ST3GAL1	0.789976	0.994472	0.585479	0.588733	-0.764313	5.02e-09	6.1e-08
DNAJC12	1.26564	1.59246	0.938819	0.589539	-0.76234	4.37e-11	6.51e-10
DNAJB9	1.07137	1.34623	0.796515	0.591663	-0.757153	3.32e-10	4.61e-09
ST8SIA3	0.711651	0.89397	0.529332	0.592114	-0.756053	2.26e-08	2.51e-07
NCAM1	0.779776	0.979397	0.580155	0.592359	-0.755456	8.45e-09	1e-07
TMOD1	0.780744	0.979397	0.582091	0.594336	-0.750649	1.15e-08	1.33e-07
QDPR	2.25707	2.82362	1.69051	0.598705	-0.740084	2.16e-13	3.84e-12
IRS2	0.775477	0.969347	0.581607	0.599999	-0.736968	2.26e-08	2.51e-07
SLC2A13	0.942141	1.17538	0.708906	0.603131	-0.729457	5.35e-09	6.45e-08
SESN3	0.750144	0.934171	0.566118	0.606011	-0.722583	5.39e-08	5.69e-07
PBX3	0.836548	1.0397	0.633398	0.609213	-0.714981	2.79e-08	3.06e-07
MBNL2	1.24642	1.54724	0.945595	0.611151	-0.710399	1.11e-09	1.45e-08
LINC00261	0.865995	1.07487	0.657115	0.611341	-0.70995	3.1e-08	3.39e-07
SCRN1	1.62472	2.00955	1.23988	0.616996	-0.696666	1.81e-10	2.58e-09
FTO	0.931031	1.15025	0.71181	0.61883	-0.692384	3.13e-08	3.41e-07
LPIN1	1.08571	1.33618	0.835237	0.625093	-0.677858	1.99e-08	2.24e-07
PNMA1	1.03586	1.27085	0.800871	0.630183	-0.666156	5.17e-08	5.48e-07
PAM	5.81727	7.11005	4.52449	0.636352	-0.652104	5.3e-15	1.04e-13
FXYD6	1.39918	1.70804	1.09032	0.638345	-0.647591	1.12e-08	1.3e-07
AHI1	1.20307	1.46683	0.939303	0.640361	-0.643043	4.31e-08	4.61e-07
PNRC2	1.56962	1.90905	1.2302	0.644408	-0.633955	8.48e-09	1e-07
NBEA	1.47602	1.79347	1.15857	0.645993	-0.63041	1.83e-08	2.07e-07
ZKSCAN1	2.06441	2.50704	1.62178	0.646892	-0.628403	1.18e-09	1.54e-08
GCH1	2.57293	3.11508	2.03078	0.651921	-0.61723	3.87e-10	5.33e-09
PREPL	1.41994	1.71809	1.12178	0.652923	-0.615015	5.26e-08	5.56e-07
TCEAL3	1.57476	1.89899	1.25053	0.658523	-0.602694	4.36e-08	4.66e-07
RUFY3	1.50867	1.81859	1.19874	0.659159	-0.601302	6.85e-08	7.15e-07
BEX2	2.60806	3.13015	2.08596	0.66641	-0.585518	2.57e-09	3.24e-08
BTG2	2.33556	2.78844	1.88267	0.67517	-0.566678	1.9e-08	2.15e-07
CPE	16.3315	19.4518	13.2113	0.679184	-0.558125	3.34e-15	6.65e-14
PJA2	2.05676	2.44673	1.6668	0.681233	-0.55378	9.25e-08	9.45e-07
PTPRN	4.3037	5.06985	3.53756	0.697764	-0.519188	5.34e-09	6.45e-08
TTC3	4.96384	5.82864	4.09903	0.703257	-0.507877	4.68e-09	5.71e-08
PEG10	5.5718	6.52714	4.61646	0.707271	-0.499664	3.96e-09	4.89e-08

## Sheet: pp
Gene	baseMean	baseMeanA	baseMeanB	foldChange	log2FoldChange	pval	padj		Results g:Profiler (top 100)
PPY	247.011	492.048	1.97506	0.00401395	-7.96076	0	0		Gene Ontology: Biological Processes	Adjusted p-value		Reactome	Adjusted p-value
SERTM1	1.07779	2.00625	0.149331	0.0744331	-3.74791	0	0		nervous system development	4.164×10-9		NGF-stimulated transcription	1.118×10-4
CARTPT	0.581702	1.05833	0.105071	0.0992801	-3.33235	5.53e-55	1.36e-52		neuron differentiation	1.074×10-8		ATP sensitive Potassium channels	1.442×10-3
SLITRK6	0.656326	1.19375	0.118903	0.0996044	-3.32765	1.01e-59	3.09e-57		system development	2.387×10-8		Nuclear Events (kinase and transcription factor activation)	2.558×10-3
ETV1	2.07967	3.74583	0.413509	0.110392	-3.1793	0	0		behavior	2.562×10-8
THSD7A	1.00673	1.80833	0.205118	0.113429	-3.14014	0	0		generation of neurons	3.396×10-8
AQP3	3.82527	6.73542	0.915122	0.135867	-2.87973	0	0		multicellular organism development	7.193×10-8
ENTPD2	0.509852	0.870833	0.14887	0.170952	-2.54834	6.99e-33	7.42e-31		neurogenesis	1.277×10-7
PTGFR	0.387935	0.6625	0.11337	0.171125	-2.54688	7.9e-26	6.24e-24		multicellular organismal process	2.117×10-7
CHN2	0.512388	0.870833	0.153942	0.176775	-2.50001	6.96e-32	6.98e-30		brain development	5.936×10-7
FGB	0.506949	0.860417	0.153481	0.17838	-2.48698	2.17e-31	2.14e-29		developmental process	9.478×10-7
SLC6A4	1.3417	2.26667	0.416736	0.183854	-2.44337	6.67e-56	1.76e-53		head development	1.610×10-6
MEIS2	3.72243	6.27708	1.16777	0.186038	-2.42633	0	0		anatomical structure development	1.947×10-6
BCYRN1	1.18485	1.99583	0.373859	0.18732	-2.41643	6.47e-51	1.53e-48		regulation of biological quality	2.748×10-6
ID2	4.93022	8.26667	1.59378	0.192795	-2.37486	0	0		cell differentiation	2.798×10-6
CARD11	0.423291	0.704167	0.142416	0.202247	-2.30581	8.58e-24	5.87e-22		cellular developmental process	3.506×10-6
KCNG1	0.356779	0.589583	0.123974	0.210274	-2.24966	1.5e-19	8.45e-18		central nervous system neuron differentiation	4.379×10-6
APOBEC2	0.528618	0.860417	0.196819	0.228748	-2.12817	8.43e-25	6.38e-23		response to chemical	7.887×10-6
EGR3	0.433204	0.704167	0.162241	0.230401	-2.11778	4.3e-21	2.61e-19		response to stimulus	9.747×10-6
ABCC9	1.81404	2.93333	0.694744	0.236845	-2.07799	1.08e-48	2.33e-46		central nervous system development	1.578×10-5
TMEM47	0.432375	0.69375	0.171	0.246487	-2.02042	1.85e-19	1.04e-17		response to organic substance	1.812×10-5
CHRM3	0.426014	0.683333	0.168695	0.246871	-2.01817	3.65e-19	2e-17		regulation of cellular process	2.499×10-5
PCDH8	0.264455	0.422917	0.105994	0.250625	-1.9964	2.24e-12	7.29e-11		neuron development	4.767×10-5
LMO3	0.291974	0.464583	0.119364	0.256926	-1.96057	4.35e-13	1.5e-11		cell development	6.297×10-5
INPP5F	1.50402	2.39167	0.616367	0.257714	-1.95615	3.73e-39	5.65e-37		anatomical structure morphogenesis	7.432×10-5
PEG10	10.2614	16.2458	4.27704	0.26327	-1.92539	0	0		forebrain development	1.337×10-4
GLT8D2	0.471787	0.745833	0.197741	0.265127	-1.91524	2.77e-19	1.53e-17		neuron projection development	1.449×10-4
PTP4A3	1.13139	1.7875	0.475288	0.265895	-1.91107	4.74e-32	4.82e-30		vascular process in circulatory system	1.601×10-4
MDFIC	0.517329	0.808333	0.226325	0.27999	-1.83655	4.61e-19	2.49e-17		response to endogenous stimulus	1.667×10-4
SEMA3E	0.47755	0.745833	0.209267	0.280581	-1.83351	4.67e-18	2.36e-16		circulatory system process	2.202×10-4
MEIS1	0.793342	1.23542	0.351268	0.284331	-1.81435	7.75e-24	5.36e-22		neural precursor cell proliferation	3.590×10-4
ID4	1.32629	2.05833	0.594237	0.288698	-1.79237	5.73e-31	5.58e-29		animal organ development	3.840×10-4
IL17RB	0.433715	0.672917	0.194514	0.28906	-1.79056	6.38e-16	2.87e-14		response to abiotic stimulus	6.202×10-4
AKAP12	1.12693	1.74583	0.508022	0.290991	-1.78095	4.94e-28	4.34e-26		response to organic cyclic compound	6.735×10-4
SYNPO2	0.259571	0.402083	0.117059	0.29113	-1.78026	3.39e-10	8.42e-09		regulation of developmental process	7.271×10-4
ARX	1.95252	3.01667	0.888382	0.294491	-1.7637	1.12e-36	1.4e-34		negative regulation of neuron differentiation	7.595×10-4
PAX6	8.73213	13.4542	4.0101	0.298056	-1.74634	0	0		regulation of biological process	8.763×10-4
STMN2	2.24214	3.44375	1.04053	0.302149	-1.72667	1.4e-37	1.96e-35		cellular response to chemical stimulus	1.053×10-3
SPOCK1	0.458791	0.704167	0.213416	0.303076	-1.72225	1.04e-15	4.54e-14		blood circulation	1.078×10-3
CALB1	0.30963	0.475	0.14426	0.303705	-1.71926	3.98e-11	1.11e-09		negative regulation of cellular process	1.095×10-3
FGD4	0.996114	1.52708	0.465145	0.304597	-1.71503	2.07e-24	1.53e-22		cellular response to endogenous stimulus	1.106×10-3
ZNF503	0.996575	1.52708	0.466067	0.305201	-1.71217	2.42e-24	1.78e-22		regulation of multicellular organismal process	1.170×10-3
EGR2	0.326271	0.495833	0.156708	0.31605	-1.66177	5.26e-11	1.43e-09		negative regulation of cell projection organization	1.219×10-3
FOXP2	0.547571	0.829167	0.265975	0.320774	-1.64037	3.25e-16	1.49e-14		circadian rhythm	1.248×10-3
PXK	0.362686	0.547917	0.177455	0.323872	-1.6265	1.28e-11	3.83e-10		movement of cell or subcellular component	1.438×10-3
CHD5	0.349042	0.527083	0.171	0.324428	-1.62403	3.2e-11	9.06e-10		cellular response to organic substance	1.497×10-3
PON3	0.342911	0.516667	0.169156	0.327399	-1.61088	6.55e-11	1.77e-09		signaling	1.521×10-3
TENM2	0.350195	0.527083	0.173306	0.328801	-1.60471	4.91e-11	1.34e-09		regulation of neuron differentiation	1.727×10-3
CACNA1A	1.66191	2.49583	0.827985	0.331747	-1.59184	1.18e-27	1.01e-25		negative regulation of neuron projection development	2.015×10-3
DDC	0.309493	0.464583	0.154403	0.332347	-1.58924	8.4e-10	2.02e-08		cell communication	2.026×10-3
ID1	3.05351	4.57917	1.52785	0.333652	-1.58359	1.82e-36	2.23e-34		regulation of cell differentiation	2.027×10-3
PCDH9	0.268561	0.402083	0.135039	0.335849	-1.57412	1.33e-08	2.58e-07		tissue development	3.077×10-3
CSGALNACT1	0.423025	0.63125	0.214799	0.340276	-1.55522	2.45e-12	7.92e-11		cell-cell signaling	3.716×10-3
CXXC4	0.961226	1.43333	0.489119	0.341246	-1.55112	6.5e-20	3.7e-18		biological regulation	4.660×10-3
NKX2-2	0.745826	1.11042	0.381236	0.343327	-1.54235	3.2e-17	1.57e-15		plasma membrane bounded cell projection organization	5.072×10-3
KCNJ8	0.606159	0.902083	0.310235	0.34391	-1.5399	2.41e-15	1.01e-13		cerebral cortex neuron differentiation	6.243×10-3
RFX1	0.404403	0.6	0.208806	0.34801	-1.5228	1.81e-11	5.35e-10		mechanosensory behavior	6.251×10-3
HIST2H2BE	0.629161	0.933333	0.324988	0.348202	-1.522	2.24e-15	9.55e-14		anatomical structure formation involved in morphogenesis	6.270×10-3
PCSK1N	3.3918	5.02708	1.75652	0.349412	-1.517	4.1e-35	4.79e-33		rhythmic process	7.371×10-3
SDK1	0.671937	0.995833	0.348041	0.349497	-1.51665	8.38e-16	3.68e-14		cell projection organization	7.589×10-3
ABCB1	0.693325	1.02708	0.359567	0.350085	-1.51422	6.73e-16	3.01e-14		anterograde trans-synaptic signaling	7.719×10-3
CTTNBP2	0.307051	0.454167	0.159935	0.352151	-1.50573	6.14e-09	1.27e-07		chemical synaptic transmission	7.719×10-3
STX11	0.553658	0.81875	0.288566	0.352447	-1.50452	4.96e-14	1.85e-12		trans-synaptic signaling	8.524×10-3
KCNJ3	0.899922	1.32917	0.470678	0.354115	-1.49771	5.37e-18	2.69e-16		negative regulation of cell differentiation	8.879×10-3
SAMD5	0.979574	1.44375	0.515399	0.356986	-1.48606	1.93e-18	1.02e-16		pancreatic A cell differentiation	9.958×10-3
M1	0.378959	0.558333	0.199585	0.357466	-1.48412	2.22e-10	5.7e-09		system process	1.002×10-2
KIAA0319	0.52047	0.766667	0.274274	0.357749	-1.48298	3.09e-13	1.08e-11		regulation of multicellular organismal development	1.122×10-2
SCGB2A1	0.690422	1.01667	0.364177	0.358207	-1.48113	2.34e-15	9.93e-14		synaptic signaling	1.126×10-2
SPC25	0.662903	0.975	0.350807	0.359802	-1.47473	6.57e-15	2.63e-13		cellular response to stimulus	1.152×10-2
AK4	0.302765	0.44375	0.16178	0.364574	-1.45572	2.22e-08	4.17e-07		response to external stimulus	1.211×10-2
FAM159B	0.746013	1.08958	0.402444	0.369355	-1.43692	3.63e-15	1.49e-13		regulation of nervous system development	1.320×10-2
BTG2	3.37209	4.9125	1.83167	0.37286	-1.42329	1e-30	9.61e-29		regulation of localization	1.660×10-2
NR4A2	0.570623	0.829167	0.312079	0.376377	-1.40975	1.3e-12	4.33e-11		positive regulation of biological process	1.773×10-2
NR0B1	0.629348	0.9125	0.346196	0.379393	-1.39823	3.05e-13	1.07e-11		diencephalon development	1.813×10-2
SERPINA1	2.84393	4.12083	1.56704	0.380272	-1.3949	1.81e-27	1.53e-25		locomotory behavior	1.981×10-2
SCG2	21.1782	30.6625	11.6938	0.381372	-1.39073	4.85e-56	1.33e-53		response to hormone	2.083×10-2
CALY	0.342868	0.495833	0.189903	0.382998	-1.38459	1.7e-08	3.26e-07		negative regulation of developmental process	2.326×10-2
DPYSL3	0.501481	0.725	0.277962	0.383396	-1.38309	2.28e-11	6.62e-10		sensory system development	2.342×10-2
ACSL6	0.451422	0.652083	0.250761	0.384553	-1.37874	1.16e-10	3.08e-09		regulation of neurogenesis	2.416×10-2
LPHN2	0.552693	0.797917	0.307469	0.38534	-1.3758	5.51e-12	1.72e-10		locomotion	2.597×10-2
NEURL	0.745048	1.06875	0.421346	0.394242	-1.34285	1.8e-13	6.4e-12		epithelium development	2.648×10-2
C16orf45	1.24099	1.77708	0.704887	0.396654	-1.33405	4.41e-17	2.14e-15		regulation of hemopoiesis	2.693×10-2
FGFR1	2.26038	3.23542	1.28534	0.397272	-1.3318	1.19e-22	7.84e-21		adult behavior	2.792×10-2
BMF	0.398229	0.56875	0.227709	0.400367	-1.32061	6.82e-09	1.4e-07		circadian regulation of gene expression	2.798×10-2
PGR	1.27496	1.81875	0.731166	0.402016	-1.31468	6.82e-17	3.28e-15		axon development	2.984×10-2
CACNA1H	0.647696	0.922917	0.372476	0.403586	-1.30905	5.57e-12	1.73e-10		neuron migration	3.441×10-2
PAR-SN	0.589663	0.839583	0.339742	0.404655	-1.30523	3.03e-11	8.69e-10		regulation of cell development	3.674×10-2
DEPTOR	0.363889	0.516667	0.211111	0.408602	-1.29123	5.54e-08	9.91e-07		positive regulation of cellular process	4.403×10-2
ISL1	3.00606	4.26667	1.74546	0.409092	-1.2895	5.33e-24	3.72e-22		negative regulation of neurogenesis	4.693×10-2
ITM2C	2.87958	4.07917	1.67999	0.411847	-1.27982	3.17e-23	2.13e-21
AMOTL1	0.512316	0.725	0.299631	0.413284	-1.27479	5.61e-10	1.38e-08
IBA57	0.468387	0.6625	0.274274	0.413998	-1.2723	1.45e-09	3.4e-08
GAD2	3.31191	4.68333	1.94048	0.414337	-1.27112	2.81e-24	2.04e-22
NPHP4	0.454743	0.641667	0.267819	0.417381	-1.26056	3.17e-09	6.97e-08
TOX	0.506646	0.714583	0.298709	0.418019	-1.25836	8.52e-10	2.04e-08
VWA5B2	0.610222	0.860417	0.360028	0.418434	-1.25693	8.68e-11	2.31e-09
ZNF608	0.472075	0.6625	0.281651	0.425133	-1.23401	4.09e-09	8.77e-08
CABP7	0.598422	0.839583	0.357261	0.425522	-1.23269	2.2e-10	5.68e-09
MIR7-3HG	2.71466	3.80833	1.62098	0.42564	-1.2323	4.74e-21	2.83e-19
PRKACB	1.1653	1.63125	0.699355	0.428723	-1.22188	4.36e-14	1.63e-12
RASD1	2.8953	4.04792	1.74269	0.430516	-1.21586	4.57e-21	2.76e-19
LPPR4	0.452301	0.63125	0.273352	0.433033	-1.20745	1.58e-08	3.03e-07
EGR1	3.38876	4.725	2.05251	0.434394	-1.20292	4.83e-22	3.11e-20
ATP8A1	0.963913	1.33958	0.588243	0.439124	-1.1873	2.83e-12	9.09e-11
TMEM45B	0.491713	0.683333	0.300092	0.439159	-1.18718	8.37e-09	1.67e-07
SLC40A1	1.15221	1.6	0.704426	0.440266	-1.18355	2.7e-13	9.58e-12
H1FX	0.727399	1.00625	0.448548	0.445762	-1.16566	2.33e-10	5.92e-09
KIAA1456	0.591925	0.81875	0.365099	0.445923	-1.16513	2.44e-09	5.53e-08
MAF	0.457372	0.63125	0.283495	0.449101	-1.15489	5.18e-08	9.28e-07
PCLO	2.6788	3.69375	1.66385	0.450451	-1.15056	2.49e-18	1.29e-16
L1TD1	0.59423	0.81875	0.36971	0.451554	-1.14703	5.21e-09	1.09e-07
PGM5P2	0.936719	1.2875	0.585938	0.455098	-1.13575	3.86e-11	1.08e-09
TONSL	0.535505	0.735417	0.335592	0.45633	-1.13185	1.85e-08	3.52e-07
DIRAS3	0.651435	0.891667	0.411203	0.461163	-1.11665	3.75e-09	8.06e-08
TUBB2A	0.819038	1.12083	0.517243	0.461481	-1.11566	3.36e-10	8.39e-09
TOX3	0.514578	0.704167	0.324988	0.461522	-1.11553	4.06e-08	7.38e-07
ABCC8	5.21659	7.13125	3.30194	0.463024	-1.11084	2.91e-22	1.9e-20
LOC388692	0.553528	0.75625	0.350807	0.463877	-1.10819	2.77e-08	5.17e-07
C21orf62	0.706104	0.964583	0.447626	0.464061	-1.10761	2.85e-09	6.36e-08
PAM	7.13822	9.74583	4.53061	0.464877	-1.10508	1.23e-24	9.21e-23
YPEL2	0.59271	0.808333	0.377086	0.466498	-1.10006	1.91e-08	3.62e-07
PLEKHB1	0.6312	0.860417	0.401982	0.467195	-1.0979	8.53e-09	1.7e-07
TMOD1	0.922477	1.25625	0.588704	0.46862	-1.09351	2.1e-10	5.43e-09
GRIA3	0.603451	0.81875	0.388151	0.474078	-1.0768	3.35e-08	6.18e-07
KIAA1377	1.74358	2.36042	1.12674	0.477348	-1.06689	2.85e-13	1e-11
KCNMB2	0.812771	1.1	0.525542	0.477765	-1.06563	2.25e-09	5.14e-08
NEUROD1	6.4651	8.74583	4.18437	0.478442	-1.06359	4.85e-22	3.11e-20
SGSM1	1.36652	1.83958	0.893453	0.485682	-1.04191	2.4e-11	6.93e-10
NR4A1	0.724914	0.975	0.474827	0.487002	-1.038	1.61e-08	3.09e-07
LDLRAP1	0.803046	1.07917	0.526925	0.48827	-1.03425	7.13e-09	1.45e-07
CAMK2N1	3.33061	4.475	2.18621	0.48854	-1.03345	2.74e-16	1.27e-14
PCDH17	1.61871	2.17292	1.0645	0.489894	-1.02946	4.85e-12	1.53e-10
METTL21A	0.711731	0.954167	0.469295	0.491837	-1.02375	3.79e-08	6.92e-07
SREK1	1.40464	1.88125	0.928031	0.493306	-1.01945	4.34e-11	1.2e-09
FEV	1.17624	1.56875	0.783725	0.499586	-1.0012	6.9e-10	1.68e-08
MALAT1	240.774	320.246	161.301	0.50368	-0.98942	3.31e-41	5.36e-39
C1GALT1	0.9683	1.2875	0.649101	0.504156	-0.988058	6.38e-09	1.31e-07
FOS	3.70007	4.89167	2.50848	0.512807	-0.963511	8.24e-15	3.24e-13
EHF	1.01739	1.33958	0.695205	0.518971	-0.946274	2.07e-08	3.89e-07
REV3L	1.56833	2.05833	1.07833	0.523886	-0.932677	6.43e-10	1.57e-08
ABCA5	1.20588	1.57917	0.832596	0.527237	-0.923475	9.5e-09	1.88e-07
ZXDC	1.25396	1.64167	0.866252	0.527666	-0.922303	8e-09	1.61e-07
FABP5	1.54496	2.01667	1.07326	0.532195	-0.909974	1.88e-09	4.32e-08
MAP2	2.08041	2.71458	1.44624	0.532768	-0.908421	1.19e-10	3.13e-09
MAB21L3	5.84821	7.56875	4.12766	0.545356	-0.87473	1.58e-14	6.12e-13
LOC643406	1.55266	2.00625	1.09908	0.547827	-0.868208	1.03e-08	2.03e-07
APLP1	2.73171	3.52708	1.93633	0.548989	-0.865151	7.42e-11	1.99e-09
PDK3	1.56387	2.01667	1.11107	0.550941	-0.860029	1.34e-08	2.6e-07
DDR1	2.26259	2.9125	1.61268	0.553709	-0.852799	8.77e-10	2.09e-08
INA	1.64845	2.12083	1.17607	0.554533	-0.850655	1.14e-08	2.23e-07
CDKN1A	1.80177	2.29792	1.30562	0.568178	-0.815586	2.52e-08	4.7e-07
RHOBTB3	2.8506	3.61042	2.09078	0.579096	-0.788125	2.43e-09	5.52e-08
KCNQ1OT1	10.3861	13.0167	7.7556	0.595821	-0.747049	6.32e-13	2.13e-11
IDS	7.0151	8.56875	5.46146	0.637369	-0.649799	6e-09	1.25e-07
GNAS	94.8085	113.444	76.1733	0.671463	-0.57462	1.38e-12	4.58e-11
MTRNR2L2	46.4203	55.2146	37.626	0.681451	-0.553318	1.68e-10	4.36e-09
MTRNR2L8	136.134	158.319	113.95	0.719749	-0.474435	2.77e-09	6.19e-08

## Sheet: epsilon
Gene	baseMean	baseMeanA	baseMeanB	foldChange	log2FoldChange	pval	padj		Results g:Profiler (top 100)
GHRL	135.107	270.1	0.114589	0.000424246	-11.2028	0	0		Gene Ontology: Biological Processes	Adjusted p-value		Reactome	Adjusted p-value
ANXA13	2.60155	5.1	0.103095	0.0202146	-5.62846	0	0		response to external stimulus	2.472×10-3		-	-
PHGR1	3.1168	6.1	0.133599	0.0219014	-5.51283	0	0		negative regulation of proteolysis	2.594×10-3
ACSL1	9.8038	19.1	0.507604	0.0265761	-5.23373	0	0		positive regulation of locomotion	2.609×10-3
FRZB	2.8122	5.43333	0.19107	0.0351662	-4.82967	0	0		response to extracellular stimulus	4.661×10-3
SPTSSB	5.9424	11.4333	0.451459	0.0394862	-4.66251	0	0		regulation of catalytic activity	4.735×10-3
ASGR1	1.27042	2.43333	0.107515	0.0441844	-4.50032	0	0		negative regulation of endopeptidase activity	5.317×10-3
HEPACAM2	7.72577	14.7667	0.684881	0.0463802	-4.43035	0	0		regulation of protein kinase activity	6.353×10-3
VTN	1.27949	2.43333	0.125641	0.0516333	-4.27555	0	0		negative regulation of peptidase activity	6.574×10-3
SERPINA1	16.0352	30.4333	1.63714	0.0537941	-4.21641	0	0		regulation of transferase activity	8.700×10-3
SUCNR1	1.10685	2.1	0.113705	0.0541451	-4.20703	0	0		regulation of localization	9.144×10-3
FGF14	3.40062	6.43333	0.367905	0.0571872	-4.12816	0	0		regulation of endopeptidase activity	9.401×10-3
TM4SF5	1.11127	2.1	0.122546	0.0583554	-4.09899	0	0		regulation of protein phosphorylation	9.526×10-3
LINC00261	5.39067	10.1	0.681344	0.0674598	-3.88983	0	0		positive regulation of transport	1.094×10-2
TMEM45B	2.3721	4.43333	0.310875	0.0701223	-3.83398	0	0		regulation of locomotion	1.121×10-2
SERPINA10	0.952122	1.76667	0.137577	0.077874	-3.68271	0	0		regulation of protein metabolic process	1.262×10-2
EBF1	0.955438	1.76667	0.144209	0.0816275	-3.6148	0	0		regulation of peptidase activity	1.445×10-2
C5orf4	0.775287	1.43333	0.117241	0.0817963	-3.61182	0	0		regulation of phosphate metabolic process	1.454×10-2
AGT	4.93201	9.1	0.764014	0.0839576	-3.5742	0	0		regulation of phosphorus metabolic process	1.476×10-2
NEDD9	2.05071	3.76667	0.334748	0.0888712	-3.49214	0	0		regulation of kinase activity	2.399×10-2
DEFB1	2.80712	5.1	0.514235	0.10083	-3.31	0	0		regulation of molecular function	2.537×10-2
DIRAS3	2.26335	4.1	0.426702	0.104074	-3.26432	0	0		positive regulation of cell motility	2.591×10-2
BMP7	1.16322	2.1	0.226437	0.107827	-3.21321	0	0		positive regulation of protein tyrosine kinase activity	2.815×10-2
SEMA3E	1.16477	2.1	0.229531	0.109301	-3.19363	0	0		regulation of cellular protein metabolic process	2.997×10-2
VSTM2L	0.987931	1.76667	0.209195	0.118412	-3.07811	0	0		positive regulation of cellular component movement	3.051×10-2
TRNP1	3.63448	6.43333	0.835632	0.129891	-2.94463	0	0		regulation of phosphorylation	3.084×10-2
NUAK1	1.1882	2.1	0.276393	0.131616	-2.9256	0	0		response to nutrient levels	3.265×10-2
SPON2	1.59027	2.76667	0.413882	0.149596	-2.74086	0	0		regulation of growth	3.529×10-2
KCNH2	2.17007	3.76667	0.573475	0.15225	-2.71549	0	0		regulation of protein serine/threonine kinase activity	3.733×10-2
CDKN2A	1.21185	2.1	0.323696	0.154141	-2.69768	0	0		positive regulation of peptidyl-tyrosine phosphorylation	3.805×10-2
FFAR4	1.41012	2.43333	0.386914	0.159006	-2.65285	0	0		regulation of protein modification process	3.869×10-2
SAMD5	1.99213	3.43333	0.550928	0.160465	-2.63967	0	0		negative regulation of hydrolase activity	4.784×10-2
PROX1	2.41565	4.1	0.7313	0.178366	-2.48709	0	0
PIGK	1.82657	3.1	0.553139	0.178432	-2.48655	0	0
SYNJ2	1.85221	3.1	0.604421	0.194974	-2.35864	0	0
SERPINB6	2.45477	4.1	0.809549	0.197451	-2.34043	0	0
SPINK1	25.5892	42.1	9.07834	0.215637	-2.21332	0	0
ASAH1	3.91653	6.43333	1.39973	0.217575	-2.20041	0	0
ARX	2.70367	4.43333	0.974005	0.2197	-2.18639	0	0
PCSK1	8.4225	13.7667	3.07834	0.223608	-2.16096	0	0
ZKSCAN1	4.22975	6.76667	1.69284	0.250173	-1.999	0	0
CLU	25.127	40.1	10.1539	0.253215	-1.98156	0	0
TM4SF4	16.9327	26.7667	7.09867	0.265206	-1.91482	0	0
PEG10	10.7676	16.7667	4.76844	0.2844	-1.81401	0	0
